# Supplementary material for: Determinants of knowledge and attitudes toward personal protective equipment use among commercial motorcycle riders in a conflict-affected region of Cameroon: implications for road safety in Sub-Saharan Africa
Source: Front Public Health. 2026 Mar 18;14:1723195. doi: 10.3389/fpubh.2026.1723195 (PMC13038897; doi:10.3389/fpubh.2026.1723195)
Supplement: Supplementary file 1 [file Table_1.xlsx]

## Sheet: Commercial motorcycle riders
SN	Name of research assistant	Health District	Health area	Health area	Riding site (Quarter)	1. Age	2. Sex	3. Marital status	4. Highest level of education	5. Average monthly income from motorcycle riding	6. What do you think of the monthly income level	7. How many years have you been riding motorcycles commercially?	8. Do you primary ride motorcycle in urban or rural areas?	9. Do you own the motorcycle you ride commercially?	10. Do you own a valid motorcycle riding license?	11. Do you smoke	12. Do you drink alcohol?	13. Are you an internally displaced person?	Do you have any resting day in a week	How many	14. How many hours on average do you work a day	15. How often do you ride in the night hours?	16. Have you been involved in any road accident?	17. Have you almost missed an accident?	18. Have you experienced any road traffic crash in the past six months?	19. If yes to question 18, what was the outcome of the crash	20. Do you obey traffic regulations when riding?	21. Are you willing to allocate some money to buy personal protective equipment?	22. Are you willing to allocate money a budget for PPE and visibility materials?	23. Which of the following is a visibility material commonly used by commercial motorcycle riders?	23. Which of the following is a visibility material commonly used by commercial motorcycle riders?/Reflective tapes	23. Which of the following is a visibility material commonly used by commercial motorcycle riders?/Reflective helmets	23. Which of the following is a visibility material commonly used by commercial motorcycle riders?/Reflective clothes	23. Which of the following is a visibility material commonly used by commercial motorcycle riders?/Motorcycle umbrella	23. Which of the following is a visibility material commonly used by commercial motorcycle riders?/None	24. What is the primary purpose of using reflective materials when riding?	25. When should a commercial motorcycle rider use reflective materials?	26. Which color is most effective for enhancing visibility during the day?	27. What is the recommended placement for reflective materials on a commercial bike?	28. How often should commercial bike rides inspect their visibility material?	29. Which of the following is/are considered personal protective equipment for motorcycle rider?	29. Which of the following is/are considered personal protective equipment for motorcycle rider?/Reflective vest	29. Which of the following is/are considered personal protective equipment for motorcycle rider?/Helmet	29. Which of the following is/are considered personal protective equipment for motorcycle rider?/Gloves	29. Which of the following is/are considered personal protective equipment for motorcycle rider?/Boots	29. Which of the following is/are considered personal protective equipment for motorcycle rider?/Eye glasses	29. Which of the following is/are considered personal protective equipment for motorcycle rider?/Long trousers	29. Which of the following is/are considered personal protective equipment for motorcycle rider?/Thick pollovers	29. Which of the following is/are considered personal protective equipment for motorcycle rider?/None
1	Dickson kum	Limbe	Seaport		New town	27	Male	Single	Tertiary	100,000-150,000	Insufficient	1	Both	0	0	0	1	1	1	1	15	Occasionally	0	0			1	1	1	Reflective tapes Reflective clothes	1	0	1	0	0	To improve visibility to other road users	Only at night	Red	On both the front and the back of the bike	Before every ride	Helmet Gloves Boots Eye glasses Long trousers Thick pollovers	0	1	1	1	1	1	1	0
2	Dickson kum	Limbe	Seaport		New town	40	Male	Married	Secondary	150,000+	Sufficient	8	Both	1	1	0	0	0	1	1	16	Occasionally	1	1	Yes	Minor injury	1	1	1	Reflective helmets Reflective clothes Motorcycle umbrella	0	1	1	1	0	To improve visibility to other road users	Only at night	Yellow	On both the front and the back of the bike	Only when they notice a problem	Helmet Gloves Boots Eye glasses Long trousers Thick pollovers	0	1	1	1	1	1	1	0
3	Dickson kum	Limbe	Seaport		New town	29	Male	Single	Secondary	150,000+	Sufficient	8	Both	1	1	1	1	0	1	1	18	Occasionally	1	1	Yes	Minor injury	1	1	1	Reflective tapes	1	0	0	0	0	To improve visibility to other road users	At all times when riding	Red	On both the front and the back of the bike	Only when they notice a problem	Helmet Gloves Boots Long trousers Thick pollovers	0	1	1	1	0	1	1	0
4	Dickson kum	Limbe	Seaport			37	Male	Married	Tertiary	100,000-150,000	Insufficient	3	Both	1	1	0	0	0	1	1	12	Rarely	1	1	No		1	1	1	Reflective tapes	1	0	0	0	0	To improve visibility to other road users	At all times when riding	Red	On both the front and the back of the bike	Only when they notice a problem	Helmet Boots Thick pollovers	0	1	0	1	0	0	1	0
5	Dickson kum	Limbe	Bota		Bota hospital junction	37	Male	Married	Secondary	50,000-100,000	Sufficient	2	Both	1	1	1	1	1	1	1	14	Rarely	0	1			1	1	1	Reflective tapes Reflective clothes	1	0	1	0	0	To beautify the motorcycle	At all times when riding	Red	On both the front and the back of the bike	Only when they notice a problem	Helmet Gloves Boots Long trousers Thick pollovers	0	1	1	1	0	1	1	0
6	Dickson kum	Limbe	Bota			39	Male	Married	Primary	100,000-150,000	Insufficient	6	Both	1	1	0	1	1	1	1	13	Rarely	1	1	Yes	Minor injury	1	1	1	Reflective helmets Reflective clothes	0	1	1	0	0	To beautify the motorcycle	Only during raining weather	Red	On both the front and the back of the bike	Only when they notice a problem	Helmet Gloves Boots Thick pollovers	0	1	1	1	0	0	1	0
7	Dickson kum	Limbe	Moliwe		Mile4	30	Male	Single	Primary	50,000-100,000	Sufficient	26	Both	1	1	0	1	1	1	2	12	Never	1	1	Yes	Severe injury	1	1	1	Reflective tapes Reflective clothes	1	0	1	0	0	To beautify the motorcycle	At all times when riding	Red	On both the front and the back of the bike	Only when they notice a problem	Reflective vest Helmet Gloves Boots Long trousers	1	1	1	1	0	1	0	0
8	Dickson kum	Limbe	Moliwe			23	Male	Single	Secondary	50,000-100,000	Sufficient	4	Both	0	0	1	1	1	0		16	Frequently	1	1	No		1	0	0	Reflective helmets Reflective clothes	0	1	1	0	0	To beautify the motorcycle	Only at night	Green	On both the front and the back of the bike	Before every ride	Gloves Boots Eye glasses Long trousers	0	0	1	1	1	1	0	0
9	Dickson kum	Limbe	Moliwe		Mile4 Park	30	Male	Single	Primary	100,000-150,000	Sufficient	2	Both	0	0	0	0	1	1	1	12	Rarely	0	1			1	1	1	Reflective tapes	1	0	0	0	0	To beautify the motorcycle	Only at night	Red	On both the front and the back of the bike	Only when they notice a problem	Helmet Gloves Boots Long trousers	0	1	1	1	0	1	0	0
10	Dickson kum	Limbe	Moliwe			38	Male	Married	Primary	50,000-100,000	Sufficient	4	Both	1	0	0	1	1	1	1	11	Never	1	1	No		1	1	1	Reflective clothes	0	0	1	0	0	To improve visibility to other road users	Only during raining weather	Yellow	On both the front and the back of the bike	Only when they notice a problem	Reflective vest Helmet Gloves Boots Eye glasses Long trousers Thick pollovers	1	1	1	1	1	1	1	0
11	Dickson kum	Limbe	Moliwe		Mile4 Park	31	Male	Married	Tertiary	50,000-100,000	Insufficient	5	Both	1	0	0	1	0	1	1	12	Rarely	1	1	No		1	1	1	Reflective helmets Reflective clothes	0	1	1	0	0	To improve visibility to other road users	At all times when riding	Red	On both the front and the back of the bike	Only when they notice a problem	Reflective vest Long trousers	1	0	0	0	0	1	0	0
12	Dickson kum	Limbe	Zone 2		Esppoil junction	25	Male	Single	Secondary	50,000-100,000	Sufficient	4	Both	1	1	0	1	1	1	1	13	Occasionally	1	1	No		1	1	1	Reflective clothes	0	0	1	0	0	To improve visibility to other road users	At all times when riding	Yellow	On both the front and the back of the bike	Only when they notice a problem	Helmet Gloves Boots Long trousers Thick pollovers	0	1	1	1	0	1	1	0
13	Dickson kum	Limbe	Zone 2		Esppoil junction	30	Male	Married	Secondary	50,000-100,000	Sufficient	8	Both	1	0	0	1	0	1	1	12	Rarely	1	1	No		1	1	1	Reflective tapes Reflective clothes	1	0	1	0	0	To improve visibility to other road users	At all times when riding	Yellow	On both the front and the back of the bike	Only when they notice a problem	Helmet Gloves Boots Eye glasses Long trousers	0	1	1	1	1	1	0	0
14	Dickson kum	Limbe	Zone 2		Espoile street	29	Male	Married	Secondary	150,000+	Sufficient	5	Urban	1	1	1	1	1	1	1	18	Frequently	1	1	Yes	No injury	1	1	1	Reflective tapes Reflective clothes	1	0	1	0	0	To improve visibility to other road users	At all times when riding	White	On both the front and the back of the bike	Only when they notice a problem	Reflective vest Helmet Gloves Boots Eye glasses Long trousers Thick pollovers	1	1	1	1	1	1	1	0
15	Dickson kum	Limbe	Zone 2		Half mile	29	Male	Single	Tertiary	50,000-100,000	Sufficient	5	Both	0	0	1	1	1	1	1	15	Frequently	1	1	Yes	Minor injury	1	1	1	Reflective clothes	0	0	1	0	0	To beautify the motorcycle	At all times when riding	Yellow	On both the front and the back of the bike	Only when they notice a problem	Reflective vest Helmet Gloves Boots Eye glasses Long trousers Thick pollovers	1	1	1	1	1	1	1	0
16	Dickson kum	Limbe	Zone 2		Mbende junction	22	Male	Single	Primary	50,000-100,000	Sufficient	7	Both	1	0	0	1	0	1	2	13	Rarely	1	1	Yes	Minor injury	1	1	1	Reflective tapes Reflective helmets Reflective clothes Motorcycle umbrella	1	1	1	1	0	To improve visibility to other road users	At all times when riding	Yellow	On both the front and the back of the bike	Only when they notice a problem	Reflective vest Helmet Gloves Boots Long trousers Thick pollovers	1	1	1	1	0	1	1	0
17	Ernest	Limbe	Zone 2			24	Male	Single	Secondary	50,000-100,000	Sufficient	24	Urban	1	0	0	0	1	1	2	10	Frequently	0	0			1	1	1	Motorcycle umbrella Reflective helmets	0	1	0	1	0	To beautify the motorcycle	At all times when riding	White	On both the front and the back of the bike	Before every ride	Helmet Gloves	0	1	1	0	0	0	0	0
18	Ernest zih	Limbe	Zone 2		Half mile	30	Male	Married	Primary	50,000-100,000	Insufficient	20	Both	1	0	1	1	1	1	3	9	Rarely	1	1	Yes	Minor injury	1	0	0	Reflective clothes Motorcycle umbrella	0	0	1	1	0	To improve visibility to other road users	At all times when riding	Green	I do not know	Only when they notice a problem	Helmet Gloves	0	1	1	0	0	0	0	0
19	Ernest zih	Limbe	Zone 2			27	Male	Single	Secondary	50,000-100,000	Insufficient	7	Both	1	1	0	0	1	0		10	Never	0	1			1	1	1	Motorcycle umbrella Reflective clothes	0	0	1	1	0	To improve visibility to other road users	At all times when riding	Red	Only on the back of the bike	Only when they notice a problem	Helmet Gloves	0	1	1	0	0	0	0	0
20	Ernest zih	Limbe	Zone 2			33	Male	Single	Secondary	50,000-100,000	Insufficient	3	Both	1	0	0	1	1	1	1	10	Never	0	1			1	1	1	Reflective tapes	1	0	0	0	0	I do not know	Only during the day	Green	I do not know	Before every ride	Helmet Gloves	0	1	1	0	0	0	0	0
21	Ernest zih	Limbe	Zone 2			24	Male	Married	Secondary	100,000-150,000	Insufficient	3	Both	1	1	0	1	0	1	1	10	Rarely	0	1			1	1	1	Reflective helmets Motorcycle umbrella Reflective clothes	0	1	1	1	0	To beautify the motorcycle	Only during the day	Yellow	I do not know	Before every ride	Helmet Gloves Boots Eye glasses	0	1	1	1	1	0	0	0
22	Ernest zih	Limbe	Zone 2			45	Male	Married	Primary	50,000-100,000	Insufficient	6	Both	1	1	0	1	1	1	1	7	Frequently	0	1			1	1	1	Motorcycle umbrella	0	0	0	1	0	To beautify the motorcycle	At all times when riding	Yellow	Only on the back of the bike	Only when they notice a problem	Thick pollovers Helmet Gloves Boots	0	1	1	1	0	0	1	0
23	Ernest zih	Limbe	Zone 2			33	Male	Married	Primary	100,000-150,000	Insufficient	10	Urban	1	1	0	1	1	1	1	9	Rarely	0	1			1	1	1	Motorcycle umbrella Reflective clothes	0	0	1	1	0	To improve visibility to other road users	At all times when riding	Green	Only on the back of the bike	Only when they notice a problem	Helmet Boots	0	1	0	1	0	0	0	0
24	Ernest zih	Limbe	Seaport		Newtown police barack	34	Male	Single	Tertiary	50,000-100,000	Insufficient	5	Urban	1	0	0	0	0	1	3	9	Never	1	1	No		1	1	1	None	0	0	0	0	1	I do not know	Only during the day	Green	I do not know	I do not know	None	0	0	0	0	0	0	0	1
25	Ernest zih	Limbe	Seaport			24	Male	Single	Secondary	50,000-100,000	Insufficient	3	Urban	1	0	0	0	1	1	2	10	Never	1	1	No		1	1	1	None	0	0	0	0	1	To beautify the motorcycle	Only at night	Yellow	On both the front and the back of the bike	Only when they notice a problem	Helmet Boots	0	1	0	1	0	0	0	0
26	Ernest zih	Limbe	Batoke		Middle town	28	Male	Single	Secondary	50,000-100,000	Sufficient	14	Urban	1	0	0	1	0	0		11	Frequently	1	1	Yes	No injury	0	1	1	None	0	0	0	0	1	I do not know	Only during raining weather	Green	I do not know	I do not know	Eye glasses Gloves	0	0	1	0	1	0	0	0
27	Ernest zih	Limbe	Batoke		Chief entrance	25	Male	Single	Secondary	50,000-100,000	Sufficient	5	Urban	1	0	0	0	0	0		8	Never	0	1			0	1	1	None	0	0	0	0	1	I do not know	Only at night	Yellow	I do not know	I do not know	Helmet	0	1	0	0	0	0	0	0
28	Ernest zih	Limbe	Batoke			35	Male	Married	No formal	100,000-150,000	Insufficient	1	Urban	1	0	0	1	1	0		10	Rarely	0	1			0	1	1	None	0	0	0	0	1	I do not know	Only during the day	Yellow	Only on the front of the bike	I do not know	Helmet Boots	0	1	0	1	0	0	0	0
29	Ernest zih	Limbe	Batoke			23	Male	Single	Secondary	100,000-150,000	Insufficient	5	Urban	1	0	0	1	1	1	1	12	Rarely	1	1	No		0	1	1	Motorcycle umbrella	0	0	0	1	0	To beautify the motorcycle	Only during the day	Red	I do not know	I do not know	Helmet Boots	0	1	0	1	0	0	0	0
30	Ernest zih	Limbe	Batoke			26	Male	Married	Secondary	50,000-100,000	Insufficient	5	Urban	1	1	0	0	1	1	2	10	Rarely	1	1	Yes	No injury	0	1	1	None	0	0	0	0	1	To beautify the motorcycle	Only at night	Yellow	I do not know	I do not know	Gloves Helmet	0	1	1	0	0	0	0	0
31	Ernest zih	Limbe	Batoke			32	Male	Married	No formal	50,000-100,000	Insufficient	12	Urban	1	0	0	1	0	0		12	Rarely	1	1	Yes	Minor injury	0	1	1	Reflective helmets	0	1	0	0	0	I do not know	Only at night	Yellow	Only on the front of the bike	Only when they notice a problem	Helmet Boots	0	1	0	1	0	0	0	0
32	Ernest zih	Limbe	Batoke			30	Male	Married	Primary	100,000-150,000	Largely sufficient	8	Urban	1	0	0	0	0	1	1	10	Rarely	1	1	No		1	1	1	Motorcycle umbrella Reflective helmets Reflective clothes	0	1	1	1	0	I do not know	Only during the day	Green	I do not know	Once a year	Helmet Gloves Eye glasses	0	1	1	0	1	0	0	0
33	Ernest zih	Limbe	Seaport			40	Male	Married	Secondary	100,000-150,000	Sufficient	8	Urban	1	0	0	0	0	1	2	12	Occasionally	1	1	Yes	Minor injury	1	0	0	None	0	0	0	0	1	I do not know	Only during raining weather	Yellow	I do not know	I do not know	Helmet	0	1	0	0	0	0	0	0
34	Ernest zih	Limbe	Zone 2		Half mile	32	Male	Single	Secondary	50,000-100,000	Insufficient	7	Both	1	1	0	1	0	1	2	8	Occasionally	0	1			0	0	0	Reflective tapes	1	0	0	0	0	To improve visibility to other road users	At all times when riding	Red	Only on the back of the bike	Before every ride	Helmet Gloves Boots Eye glasses	0	1	1	1	1	0	0	0
35	Ernest zih	Limbe	Zone 2			29	Male	Single	Secondary	100,000-150,000	Insufficient	10	Both	1	0	0	0	0	1	2	8	Never	1	1	No		1	1	1	Reflective helmets Motorcycle umbrella	0	1	0	1	0	To beautify the motorcycle	Only at night	Green	Only on the front of the bike	Only when they notice a problem	Helmet Gloves Long trousers	0	1	1	0	0	1	0	0
36	Ernest zih	Limbe	Zone 2			29	Male	Married	Primary	100,000-150,000	Insufficient	3	Both	1	1	0	1	0	1	2	8	Rarely	0	1			0	0	0	None	0	0	0	0	1	I do not know	Only at night	Green	Only on the back of the bike	I do not know	Eye glasses Helmet Gloves	0	1	1	0	1	0	0	0
37	Ernest zih	Limbe	Zone 2			28	Male	Married	Primary	50,000-100,000	Sufficient	4	Both	1	0	1	1	0	1	1	10	Rarely	1	1	Yes	Minor injury	1	1	1	Reflective clothes	0	0	1	0	0	To beautify the motorcycle	At all times when riding	Green	I do not know	Only when they notice a problem	Helmet Gloves Eye glasses	0	1	1	0	1	0	0	0
38	Ernest zih	Limbe	Zone 2			64	Male	Married	Tertiary	100,000-150,000	Sufficient	2	Both	1	1	0	0	0	1	2	8	Frequently	0	1			0	1	1	Reflective helmets Reflective clothes	0	1	1	0	0	To beautify the motorcycle	Only during the day	Green	I do not know	Once a year	Gloves Helmet	0	1	1	0	0	0	0	0
39	Ernest zih	Limbe	Zone 2			35	Male	Single	Secondary	50,000-100,000	Insufficient	4	Both	1	1	0	1	0	1	1	11	Rarely	1	1	Yes	No injury	1	0	0	Reflective clothes	0	0	1	0	0	To improve visibility to other road users	At all times when riding	Green	I do not know	I do not know	Helmet Gloves Boots	0	1	1	1	0	0	0	0
40	Ernest zih	Limbe	Zone 2		New market	24	Male	Single	Primary	50,000-100,000	Sufficient	4	Urban	1	0	0	1	0	1	2	8	Never	1	1	No		0	1	0	Motorcycle umbrella	0	0	0	1	0	To beautify the motorcycle	Only at night	Yellow	Only on the front of the bike	I do not know	Gloves Helmet	0	1	1	0	0	0	0	0
41	Ernest zih	Limbe	Zone 2			12	Male	Single	Primary	<50,000	Insufficient	3	Urban	0	0	1	1	1	0		9	Rarely	1	1	Yes	Minor injury	0	0	0	None	0	0	0	0	1	I do not know	Only during raining weather	Yellow	I do not know	I do not know	Helmet Gloves	0	1	1	0	0	0	0	0
42	Ernest zih	Limbe	Zone 2			35	Male	Married	Secondary	100,000-150,000	Sufficient	8	Urban	1	1	0	1	0	0		12	Rarely	0	1			1	1	1	None	0	0	0	0	1	I do not know	Only at night	Green	Only on the back of the bike	Only when they notice a problem	Helmet Boots	0	1	0	1	0	0	0	0
43	Ernest zih	Limbe	Zone 2			34	Male	Single	Tertiary	50,000-100,000	Sufficient	17	Urban	1	0	0	1	0	1	2	12	Never	1	1	Yes	Minor injury	1	0	0	None	0	0	0	0	1	I do not know	Only at night	Red	I do not know	Only when they notice a problem	Eye glasses Gloves	0	0	1	0	1	0	0	0
44	Ernest zih	Limbe	Bota			25	Male	Married	Primary	50,000-100,000	Sufficient	2	Urban	1	0	0	0	1	1	1	12	Rarely	0	1			0	1	0	None	0	0	0	0	1	I do not know	Only during the day	Yellow	I do not know	I do not know	Gloves Boots	0	0	1	1	0	0	0	0
45	Ernest zih	Limbe	Bota			33	Male	Married	Secondary	100,000-150,000	Insufficient	8	Urban	1	0	0	1	0	1	1	10	Never	1	1	Yes	No injury	0	1	1	None	0	0	0	0	1	I do not know	Only during raining weather	Green	I do not know	Only when they notice a problem	Boots Gloves	0	0	1	1	0	0	0	0
46	Ernest zih	Limbe	Bota			36	Male	Married	Secondary	50,000-100,000	Insufficient	3	Urban	1	0	0	1	1	1	2	10	Rarely	1	1	Yes	No injury	0	1	1	None	0	0	0	0	1	I do not know	Only during the day	Yellow	I do not know	Once a year	Gloves Helmet	0	1	1	0	0	0	0	0
47	Ernest zih	Limbe	Bota			29	Male	Single	Tertiary	150,000+	Sufficient	4	Urban	1	0	1	0	0	1	1	11	Never	1	1	No		0	1	1	Reflective clothes	0	0	1	0	0	To improve visibility to other road users	At all times when riding	Green	I do not know	Only when they notice a problem	Boots Gloves	0	0	1	1	0	0	0	0
48	La	Limbe	Bota		Unity quarter	31	Male	Single	Secondary	50,000-100,000	Sufficient	11	Both	1	0	0	1	0	1	2	13	Rarely	1	1	Yes	Severe injury	1	1	1	Reflective clothes	0	0	1	0	0	To improve visibility to other road users	Only at night	Green	Only on the front of the bike	I do not know	Helmet Gloves Boots	0	1	1	1	0	0	0	0
49	La	Limbe	Batoke		Mile one	34	Male	Married	Tertiary	150,000+	Sufficient	1	Urban	1	0	0	0	0	1	1	10	Occasionally	0	1			1	1	1	Reflective helmets	0	1	0	0	0	I do not know	At all times when riding	Yellow	Only on the front of the bike	Only when they notice a problem	Helmet	0	1	0	0	0	0	0	0
50	La	Limbe	Moliwe		Batoke	30	Male	Married	Primary	100,000-150,000	Sufficient	1	Urban	1	1	0	1	1	0		2	Never	0	1			1	0	1	Reflective clothes	0	0	1	0	0	To improve visibility to other road users	Only during the day	Green	Only on the back of the bike	Once a year	Helmet Thick pollovers Gloves Boots Long trousers	0	1	1	1	0	1	1	0
51	La	Limbe	Zone 2		Limbe	25	Male	Married	Secondary	50,000-100,000	Sufficient	4	Rural	1	1	0	1	1	0		11	Occasionally	1	1	No		1	1	1	Reflective clothes	0	0	1	0	0	To beautify the motorcycle	Only at night	Yellow	Only on the back of the bike	Once a year	Helmet	0	1	0	0	0	0	0	0
52	La	Limbe	Zone 2		Mile 4	26	Male	Married	Secondary	150,000+	Sufficient	1	Urban	1	1	0	1	0	1	2	8	Frequently	0	1			0	0	0	Reflective clothes	0	0	1	0	0	I do not know	Only during raining weather	Green	On both the front and the back of the bike	Only when they notice a problem	Helmet Boots	0	1	0	1	0	0	0	0
53	La	Limbe	Zone 2		Mile 4	30	Male	Single	Secondary	<50,000	Sufficient	15	Both	1	0	0	0	0	1	2	9	Occasionally	0	1			0	1	1	Reflective clothes	0	0	1	0	0	To improve visibility to other road users	Only during the day	Green	Only on the front of the bike	Once a year	Helmet Thick pollovers Boots	0	1	0	1	0	0	1	0
54	La	Limbe	Bota		Unity quarter	31	Male	Single	Secondary	50,000-100,000	Sufficient	11	Both	1	0	0	1	0	1	2	12	Rarely	1	1	Yes	Severe injury	1	1	0	Reflective helmets Reflective clothes	0	1	1	0	0	To improve visibility to other road users	At all times when riding	Green	Only on the front of the bike	Once a year	Boots	0	0	0	1	0	0	0	0
55	La	Limbe	Zone 2		Mile one	23	Male	Single	Primary	50,000-100,000	Sufficient	1	Both	1	0	1	1	1	1	1	14	Rarely	0	1			1	1	1	Reflective clothes	0	0	1	0	0	To improve visibility to other road users	Only at night	Green	Only on the back of the bike	Once a year	Helmet Boots	0	1	0	1	0	0	0	0
56	La	Limbe	Zone 2		Unity quarter	38	Male	Single	Primary	50,000-100,000	Sufficient	10	Urban	1	0	1	1	0	1	2	12	Occasionally	1	1	No		0	0	0	Reflective clothes	0	0	1	0	0	To beautify the motorcycle	Only at night	Yellow	Only on the back of the bike	Once a year	Helmet	0	1	0	0	0	0	0	0
57	La	Limbe	Seaport		Unity quarter	35	Male	Single	Secondary	100,000-150,000	Sufficient	15	Both	1	0	0	1	0	0		13	Occasionally	1	1	No		0	1	0	Reflective clothes	0	0	1	0	0	To beautify the motorcycle	Only at night	Green	Only on the back of the bike	Once a year	Helmet Boots	0	1	0	1	0	0	0	0
58	La	Limbe	Seaport		Sokolo	27	Male	Single	Secondary	100,000-150,000	Insufficient	4	Both	1	0	1	1	1	1	1	12	Frequently	1	1	Yes	Severe injury	0	0	0	Reflective clothes	0	0	1	0	0	To reduce vehicle weight	Only at night	Yellow	Only on the back of the bike	Once a year	Helmet	0	1	0	0	0	0	0	0
59	La	Limbe	Seaport		Police barak	31	Male	Married	Secondary	<50,000	Insufficient	2	Urban	1	0	0	1	0	0		12	Occasionally	1	1	No		0	1	0	None	0	0	0	0	1	I do not know	Only at night	Yellow	Only on the back of the bike	Once a year	Helmet	0	1	0	0	0	0	0	0
60	La	Limbe	Seaport		Mbende junction	27	Male	Married	Secondary	<50,000	Insufficient	1	Urban	0	0	0	1	1	1	1	15	Frequently	1	1	Yes	Minor injury	0	0	0	Reflective clothes	0	0	1	0	0	To beautify the motorcycle	Only at night	Red	Only on the front of the bike	Once a year	Helmet Boots Long trousers	0	1	0	1	0	1	0	0
61	La	Limbe	Seaport			29	Male	Married	Secondary	100,000-150,000	Insufficient	6	Both	1	0	0	1	0	0		12	Frequently	1	1	Yes	Severe injury	0	1	1	None	0	0	0	0	1	To beautify the motorcycle	Only at night	Yellow	I do not know	Once a year	Boots	0	0	0	1	0	0	0	0
62	La	Limbe	Seaport			38	Male	Married	Primary	150,000+	Sufficient	6	Both	1	0	0	1	1	0		20	Frequently	1	1	Yes	Minor injury	1	1	1	Reflective clothes	0	0	1	0	0	To beautify the motorcycle	Only at night	Red	Only on the front of the bike	Once a year	Helmet Gloves Boots	0	1	1	1	0	0	0	0
63	La	Limbe	Seaport		P	30	Male	Single	Secondary	50,000-100,000	Insufficient	1	Urban	1	0	0	1	1	1	1	9	Frequently	1	1	Yes	Minor injury	0	1	1	None	0	0	0	0	1	To beautify the motorcycle	Only at night	Yellow	Only on the front of the bike	Once a year	Helmet	0	1	0	0	0	0	0	0
64	La	Limbe	Seaport		Church street	35	Male	Married	Primary	50,000-100,000	Insufficient	20	Both	1	1	1	1	1	0		12	Frequently	1	1	Yes	Minor injury	1	1	0	Reflective clothes	0	0	1	0	0	To beautify the motorcycle	Only during raining weather	Yellow	Only on the back of the bike	Once a year	Helmet Boots	0	1	0	1	0	0	0	0
65	La	Limbe	Seaport		Old market	36	Male	Married	Secondary	50,000-100,000	Sufficient	14	Both	1	0	0	1	0	1	1	12	Occasionally	0	1			1	1	0	Reflective clothes	0	0	1	0	0	To improve visibility to other road users	Only at night	Yellow	Only on the front of the bike	Once a year	Helmet Boots	0	1	0	1	0	0	0	0
66	La	Limbe	Seaport		Half mile	36	Male	Married	Secondary	50,000-100,000	Sufficient	10	Both	1	1	0	1	0	1	1	12	Occasionally	1	1	Yes	No injury	0	0	0	Reflective clothes	0	0	1	0	0	To beautify the motorcycle	Only during raining weather	Green	Only on the back of the bike	Once a year	Helmet Boots	0	1	0	1	0	0	0	0
67	La	Limbe	Bota		Sokolo	29	Male	Married	Primary	100,000-150,000	Insufficient	15	Both	1	0	0	1	0	1	1	12	Occasionally	1	1	Yes	Minor injury	0	0	0	Reflective clothes	0	0	1	0	0	To beautify the motorcycle	Only during raining weather	Yellow	Only on the front of the bike	Once a year	Boots Gloves	0	0	1	1	0	0	0	0
68	La	Limbe	Bota		Sokolo	22	Male	Single	No formal	100,000-150,000	Sufficient	4	Both	1	0	0	1	0	1	2	8	Never	1	1	Yes	Minor injury	1	1	0	Reflective clothes	0	0	1	0	0	To beautify the motorcycle	Only at night	Green	Only on the front of the bike	Once a year	Helmet Thick pollovers	0	1	0	0	0	0	1	0
69	La	Limbe	Bota		Sokolo	39	Male	Single	Secondary	100,000-150,000	Sufficient	1	Both	0	0	0	1	0	1	1	12	Never	0	1			1	1	0	Reflective clothes	0	0	1	0	0	To improve visibility to other road users	Only during the day	Green	Only on the back of the bike	Once a year	Helmet Thick pollovers	0	1	0	0	0	0	1	0
70	La	Limbe	Bota		Sokolo	35	Male	Married	Tertiary	100,000-150,000	Insufficient	2	Urban	1	0	0	0	0	1	1	9	Never	0	1			1	1	0	Reflective clothes	0	0	1	0	0	I do not know	Only at night	Yellow	Only on the back of the bike	Once a year	Helmet Boots	0	1	0	1	0	0	0	0
71	La	Limbe	Bota		Sokolo	47	Male	Married	Primary	50,000-100,000	Insufficient	4	Urban	1	0	1	1	0	1	3	8	Never	0	1			1	1	1	Reflective clothes	0	0	1	0	0	To beautify the motorcycle	Only at night	Yellow	Only on the back of the bike	Once a year	Boots Thick pollovers	0	0	0	1	0	0	1	0
72	La	Limbe	Bota		Sokolo	39	Male	Single	Secondary	50,000-100,000	Insufficient	10	Both	1	1	0	1	0	1	2	12	Rarely	1	1	Yes	Minor injury	1	1	0	Reflective clothes	0	0	1	0	0	To reduce vehicle weight	Only at night	Yellow	Only on the back of the bike	Once a year	Boots	0	0	0	1	0	0	0	0
73	La	Limbe	Bota		Sokolo	37	Male	Single	Secondary	100,000-150,000	Sufficient	1	Both	1	0	0	0	0	1	1	18	Frequently	0	1			1	1	0	Reflective clothes	0	0	1	0	0	To reduce vehicle weight	Only at night	Green	Only on the back of the bike	Only when they notice a problem	Boots Thick pollovers	0	0	0	1	0	0	1	0
74	La	Limbe	Bota		Sokolo	25	Male	Single	Secondary	50,000-100,000	Sufficient	2	Both	1	0	0	0	0	1	1	10	Occasionally	1	1	Yes	No injury	0	1	0	Reflective clothes	0	0	1	0	0	To beautify the motorcycle	Only at night	Yellow	Only on the front of the bike	Once a year	Helmet	0	1	0	0	0	0	0	0
75	La	Limbe	Bota		Sokolo	29	Male	Single	Secondary	50,000-100,000	Insufficient	2	Urban	1	0	0	1	0	1	1	8	Never	1	1	No		1	1	1	Reflective clothes	0	0	1	0	0	To beautify the motorcycle	Only at night	Yellow	Only on the back of the bike	Once a year	Helmet Boots	0	1	0	1	0	0	0	0
76	La	Limbe	Bota		Sokolo	35	Male	Married	Primary	50,000-100,000	Insufficient	3	Urban	1	0	0	1	1	1	2	9	Never	1	1	Yes	Minor injury	1	1	0	Reflective clothes	0	0	1	0	0	To beautify the motorcycle	Only at night	Yellow	Only on the front of the bike	Once a year	Helmet Boots	0	1	0	1	0	0	0	0
77	La	Limbe	Seaport		Sokolo	26	Male	Single	Secondary	150,000+	Sufficient	4	Both	1	0	0	1	1	1	2	18	Never	0	0			1	0	0	Reflective clothes	0	0	1	0	0	To beautify the motorcycle	Only at night	Yellow	Only on the front of the bike	Once a year	Boots	0	0	0	1	0	0	0	0
78	La	Limbe	Batoke		Middle town	33	Male	Single	Primary	50,000-100,000	Insufficient	4	Urban	1	0	0	1	0	1	2	5	Never	1	1	No		0	1	0	Reflective clothes	0	0	1	0	0	To beautify the motorcycle	Only at night	Yellow	Only on the back of the bike	Once a year	Helmet	0	1	0	0	0	0	0	0
79	La	Limbe	Batoke		Market entrance	22	Male	Single	Secondary	100,000-150,000	Insufficient	1	Both	0	0	0	0	1	1	2	12	Never	1	1	Yes	Minor injury	1	1	0	Reflective clothes	0	0	1	0	0	To beautify the motorcycle	Only at night	Green	Only on the front of the bike	Once a year	Helmet	0	1	0	0	0	0	0	0
80	La	Limbe	Batoke		Chief street	40	Male	Married	Secondary	150,000+	Sufficient	17	Urban	1	0	0	1	0	1	2	9	Never	1	1	No		1	1	0	Reflective clothes	0	0	1	0	0	I do not know	Only at night	Yellow	Only on the front of the bike	Once a year	Helmet Boots	0	1	0	1	0	0	0	0
81	La	Limbe	Batoke		Market entrance	27	Male	Married	Secondary	100,000-150,000	Sufficient	1	Urban	1	0	0	0	1	1	1	8	Never	0	1			1	1	0	Reflective clothes	0	0	1	0	0	To beautify the motorcycle	Only at night	Red	Only on the front of the bike	Once a year	Helmet	0	1	0	0	0	0	0	0
82	La	Limbe	Batoke		Chief street	40	Male	Married	Primary	50,000-100,000	Insufficient	8	Both	1	0	0	0	1	1	1	14	Frequently	0	1			0	1	0	Reflective clothes	0	0	1	0	0	To beautify the motorcycle	Only during raining weather	Green	Only on the front of the bike	Once a year	Boots	0	0	0	1	0	0	0	0
83	La	Limbe	Batoke		Middle town	32	Male	Single	Secondary	150,000+	Sufficient	12	Both	1	0	0	1	1	1	2	8	Never	0	1			1	1	0	Reflective clothes	0	0	1	0	0	To beautify the motorcycle	Only at night	Green	Only on the front of the bike	Once a year	Helmet Boots Thick pollovers	0	1	0	1	0	0	1	0
84	La	Limbe	Batoke		Chief street	37	Male	Single	Secondary	50,000-100,000	Insufficient	4	Both	1	0	0	0	1	1	2	12	Occasionally	1	1	No		0	0	0	Reflective clothes	0	0	1	0	0	To beautify the motorcycle	Only during the day	Red	Only on the back of the bike	Once a year	Boots Gloves	0	0	1	1	0	0	0	0
85	La	Limbe	Batoke		Chief entrance	22	Male	Single	No formal	<50,000	Insufficient	1	Rural	0	0	0	0	1	1	1	10	Frequently	0	1			0	0	0	None	0	0	0	0	1	To beautify the motorcycle	Only during raining weather	Yellow	Only on the front of the bike	I do not know	Helmet	0	1	0	0	0	0	0	0
86	La	Limbe	Batoke		Middle town	25	Male	Single	Primary	50,000-100,000	Sufficient	4	Both	1	0	0	0	0	1	1	10	Occasionally	0	1			0	1	0	Reflective clothes	0	0	1	0	0	To beautify the motorcycle	Only at night	Red	Only on the front of the bike	Once a year	Helmet	0	1	0	0	0	0	0	0
87	La	Limbe	Batoke		Market entrance	45	Male	Married	Primary	50,000-100,000	Sufficient	12	Both	1	0	0	1	1	1	1	9	Never	1	1	No		0	0	0	Reflective clothes	0	0	1	0	0	To beautify the motorcycle	Only at night	Red	Only on the back of the bike	Once a year	Thick pollovers Helmet	0	1	0	0	0	0	1	0
88	La	Limbe	Batoke		Middle town	32	Male	Single	Secondary	50,000-100,000	Sufficient	5	Both	0	0	1	1	0	1	2	18	Frequently	1	1	Yes	Minor injury	0	0	0	Reflective clothes	0	0	1	0	0	To beautify the motorcycle	Only at night	Red	Only on the back of the bike	I do not know	Thick pollovers	0	0	0	0	0	0	1	0
89	La	Limbe	Edenau		Market entrance	30	Male	Married	Secondary	<50,000	Sufficient	3	Both	1	0	1	1	0	0		12	Never	1	1	No		0	1	1	Reflective clothes	0	0	1	0	0	To beautify the motorcycle	Only at night	Red	Only on the front of the bike	Once a year	Boots Long trousers	0	0	0	1	0	1	0	0
90	La	Limbe	Zone 2		Mile one	35	Male	Married	Primary	50,000-100,000	Insufficient	6	Rural	1	0	0	1	0	0		12	Occasionally	0	1			0	0	0	Reflective clothes	0	0	1	0	0	To reduce vehicle weight	Only at night	Red	Only on the back of the bike	Once a year	Thick pollovers Boots	0	0	0	1	0	0	1	0
91	La	Limbe	Zone 2			22	Male	Single	Secondary	150,000+	Sufficient	1	Both	0	0	0	0	0	1	1	15	Frequently	0	1			0	0	0	Reflective clothes	0	0	1	0	0	To beautify the motorcycle	Only during the day	Red	Only on the front of the bike	Once a year	Helmet	0	1	0	0	0	0	0	0
92	Larissa	Limbe	Bota		Unity quarter	35	Male	Married	Secondary	50,000-100,000	Sufficient	4	Both	1	0	0	1	0	1	2	12	Occasionally	0	0			1	0	0	None	0	0	0	0	1	I do not know	Only during raining weather	Red	I do not know	I do not know	Helmet Boots	0	1	0	1	0	0	0	0
93	Larissa	Limbe	Seaport		Bokaro	46	Male	Married	Secondary	100,000-150,000	Sufficient	21	Both	1	1	0	0	0	1	1	9	Rarely	1	1	Yes	No injury	1	1	1	Reflective tapes Reflective helmets Reflective clothes	1	1	1	0	0	To improve visibility to other road users	At all times when riding	Yellow	On both the front and the back of the bike	Before every ride	Helmet Gloves Boots Eye glasses Long trousers Thick pollovers	0	1	1	1	1	1	1	0
94	Larissa	Limbe	Seaport		Bokaro	46	Male	Married	Primary	50,000-100,000	Sufficient	20	Urban	1	1	0	0	0	0		8	Rarely	1	1	No		1	1	1	Reflective tapes Reflective helmets	1	1	0	0	0	To improve visibility to other road users	At all times when riding	Yellow	On both the front and the back of the bike	Before every ride	Reflective vest Helmet Gloves Boots Eye glasses Long trousers Thick pollovers	1	1	1	1	1	1	1	0
95	Larissa	Limbe	Seaport		Bokaro	42	Male	Married	Primary	100,000-150,000	Sufficient	15	Urban	1	1	0	0	0	1	1	10	Rarely	1	0	No		1	1	1	Reflective tapes Reflective helmets Reflective clothes	1	1	1	0	0	To improve visibility to other road users	At all times when riding	Yellow	On both the front and the back of the bike	Before every ride	Helmet Gloves Boots Eye glasses Long trousers Thick pollovers	0	1	1	1	1	1	1	0
96	Larissa	Limbe	Seaport		Bokaro	36	Male	Married	Primary	100,000-150,000	Sufficient	12	Urban	1	1	0	0	0	1	1	10	Rarely	1	0	No		1	1	1	Reflective tapes	1	0	0	0	0	To improve visibility to other road users	At all times when riding	Yellow	On both the front and the back of the bike	Before every ride	Helmet Gloves Boots Eye glasses	0	1	1	1	1	0	0	0
97	Larissa	Limbe	Seaport		Bokaro	37	Male	Married	Primary	100,000-150,000	Sufficient	11	Urban	1	1	0	0	0	0		9	Rarely	0	1			1	1	1	Reflective tapes Reflective helmets	1	1	0	0	0	To improve visibility to other road users	At all times when riding	Yellow	On both the front and the back of the bike	Before every ride	Helmet Gloves Boots Eye glasses	0	1	1	1	1	0	0	0
98	Larissa	Limbe	Seaport			37	Male	Married	Primary	100,000-150,000	Sufficient	11	Urban	1	1	0	0	0	1	1	9	Rarely	0	1			1	1	1	Reflective tapes	1	0	0	0	0	To improve visibility to other road users	At all times when riding	Yellow	On both the front and the back of the bike	Before every ride	Helmet Eye glasses	0	1	0	0	1	0	0	0
99	Larissa	Limbe	Seaport		Bokaro	37	Male	Married	Primary	100,000-150,000	Sufficient	12	Urban	1	1	0	0	0	0		11	Rarely	1	1	No		0	1	0	Reflective tapes	1	0	0	0	0	To improve visibility to other road users	At all times when riding	Yellow	On both the front and the back of the bike	Before every ride	Helmet Gloves Boots Eye glasses	0	1	1	1	1	0	0	0
100	Syveline	Limbe	Zone 2		Half mile	35	Male	Married	Secondary	50,000-100,000	Insufficient	5	Both	1	0	0	1	0	1	1	12	Occasionally	1	1	Yes	Minor injury	0	1	1	Reflective clothes	0	0	1	0	0	To beautify the motorcycle	Only at night	Yellow	Only on the back of the bike	Once a year	Long trousers Thick pollovers	0	0	0	0	0	1	1	0
101	Syveline Zuh	Limbe	Zone 2		Upper cassava farms junction	30	Male	Single	Secondary	100,000-150,000	Insufficient	4	Urban	1	0	0	1	0	1	2	11	Rarely	1	1	Yes	Minor injury	0	1	1	Motorcycle umbrella	0	0	0	1	0	I do not know	Only at night	Green	Only on the back of the bike	Only when they notice a problem	Helmet Thick pollovers	0	1	0	0	0	0	1	0
102	Syveline Zuh	Limbe	Zone 2		Upper cassava farms junction	39	Male	Single	Secondary	50,000-100,000	Insufficient	5	Both	1	0	1	1	0	1	1	13	Rarely	1	1	Yes	Severe injury	0	1	1	Motorcycle umbrella	0	0	0	1	0	I do not know	Only at night	Green	Only on the back of the bike	Once a year	Boots Long trousers Thick pollovers	0	0	0	1	0	1	1	0
103	Syveline Zuh	Limbe	Zone 2		Half mile	34	Male	Married	Secondary	100,000-150,000	Sufficient	13	Both	1	0	0	1	0	1	1	15	Frequently	1	1	Yes	Minor injury	1	1	1	Motorcycle umbrella	0	0	0	1	0	To beautify the motorcycle	At all times when riding	Green	On both the front and the back of the bike	Only when they notice a problem	Helmet Long trousers Thick pollovers	0	1	0	0	0	1	1	0
104	Syveline Zuh	Limbe	Zone 2		Church Street	34	Male	Married	Secondary	100,000-150,000	Sufficient	8	Both	1	1	0	1	0	1	1	10	Never	1	1	Yes	Severe injury	1	1	1	Reflective clothes Motorcycle umbrella	0	0	1	1	0	To improve visibility to other road users	At all times when riding	Green	On both the front and the back of the bike	Only when they notice a problem	Long trousers Thick pollovers Helmet	0	1	0	0	0	1	1	0
105	Syveline Zuh	Limbe	Zone 2		New Market	30	Male	Single	Secondary	50,000-100,000	Sufficient	1	Urban	1	1	0	1	1	1	1	12	Occasionally	0	0			1	1	1	Motorcycle umbrella Reflective clothes	0	0	1	1	0	To improve visibility to other road users	Only during raining weather	Green	Only on the back of the bike	Only when they notice a problem	Helmet Long trousers Thick pollovers	0	1	0	0	0	1	1	0
106	Syveline Zuh	Limbe	Zone 2		Half mile	26	Male	Single	No formal	100,000-150,000	Insufficient	8	Urban	1	0	0	1	0	0		11	Rarely	1	1	Yes	Minor injury	1	1	1	Motorcycle umbrella	0	0	0	1	0	I do not know	Only at night	Green	I do not know	Only when they notice a problem	Long trousers Thick pollovers Boots Gloves	0	0	1	1	0	1	1	0
107	Syveline Zuh	Limbe	Zone 2		Bakoko	41	Male	Married	No formal	50,000-100,000	Sufficient	6	Both	1	1	0	1	1	1	2	10	Rarely	1	1	No		0	1	1	Motorcycle umbrella	0	0	0	1	0	I do not know	Only during raining weather	Yellow	Only on the back of the bike	Only when they notice a problem	Long trousers Thick pollovers Gloves Boots	0	0	1	1	0	1	1	0
108	Syveline Zuh	Limbe	Zone 2		Bakoko	38	Male	Single	Primary	50,000-100,000	Sufficient	5	Both	1	0	0	0	0	1	1	9	Rarely	1	1	No		0	0	1	Motorcycle umbrella Reflective helmets	0	1	0	1	0	To improve visibility to other road users	Only at night	Green	I do not know	Only when they notice a problem	Gloves Long trousers Thick pollovers	0	0	1	0	0	1	1	0
109	Syveline Zuh	Limbe	Zone 2		Mile one	48	Male	Married	Primary	50,000-100,000	Sufficient	18	Both	1	1	1	1	1	0		1	Rarely	1	1	No		0	1	1	Reflective clothes Motorcycle umbrella	0	0	1	1	0	To improve visibility to other road users	Only at night	Green	Only on the back of the bike	Only when they notice a problem	Thick pollovers Helmet Long trousers	0	1	0	0	0	1	1	0
110	Syveline Zuh	Limbe	Zone 2		Mile one	44	Male	Married	Secondary	50,000-100,000	Sufficient	7	Urban	1	0	0	1	0	0		2	Occasionally	1	1	Yes	Minor injury	0	1	1	Reflective clothes Motorcycle umbrella	0	0	1	1	0	To improve visibility to other road users	At all times when riding	Green	On both the front and the back of the bike	Only when they notice a problem	Eye glasses	0	0	0	0	1	0	0	0
111	Syveline Zuh	Limbe	Zone 2		Mile one	45	Male	Married	Secondary	50,000-100,000	Sufficient	18	Urban	1	0	0	1	0	1	1	10	Never	1	1	Yes	Minor injury	1	1	1	Motorcycle umbrella	0	0	0	1	0	To improve visibility to other road users	Only at night	Yellow	Only on the back of the bike	Only when they notice a problem	Helmet Long trousers Thick pollovers Eye glasses Boots	0	1	0	1	1	1	1	0
112	Syveline Zuh	Limbe	Bota		Middle farms	29	Male	Married	Secondary	100,000-150,000	Sufficient	1	Both	1	1	0	1	0	1	2	10	Never	1	1	No		1	0	1	Reflective clothes Motorcycle umbrella	0	0	1	1	0	To beautify the motorcycle	Only at night	Red	Only on the front of the bike	Only when they notice a problem	Helmet Gloves Long trousers Thick pollovers Boots	0	1	1	1	0	1	1	0
113	Syveline Zuh	Limbe	Bota		Middle farms	35	Male	Married	Secondary	100,000-150,000	Sufficient	1	Both	1	1	0	1	0	1	1	9	Never	1	1	Yes	No injury	1	1	1	Reflective clothes Motorcycle umbrella	0	0	1	1	0	To beautify the motorcycle	At all times when riding	Yellow	On both the front and the back of the bike	Before every ride	Eye glasses Gloves Helmet Long trousers Thick pollovers Boots	0	1	1	1	1	1	1	0
114	Syveline Zuh	Limbe	Bota		Limbe camp	35	Male	Single	Secondary	50,000-100,000	Sufficient	4	Both	1	0	0	1	0	1	3	5	Never	0	1			0	1	1	Reflective clothes Reflective helmets Motorcycle umbrella	0	1	1	1	0	To beautify the motorcycle	At all times when riding	Yellow	On both the front and the back of the bike	Only when they notice a problem	Long trousers Helmet Reflective vest Thick pollovers Boots	1	1	0	1	0	1	1	0
115	Syveline Zuh	Limbe	Bota		ISokolo	32	Male	Married	Secondary	50,000-100,000	Sufficient	5	Both	1	0	0	1	0	1	1	9	Rarely	0	1			1	1	1	Reflective clothes Motorcycle umbrella	0	0	1	1	0	To beautify the motorcycle	At all times when riding	Red	On both the front and the back of the bike	Only when they notice a problem	Helmet Thick pollovers Long trousers	0	1	0	0	0	1	1	0
116	Syveline Zuh	Limbe	Bota		Middle farms	46	Male	Married	Primary	50,000-100,000	Sufficient	2	Both	0	1	1	1	1	1	2	9	Rarely	0	1			0	0	0	Reflective clothes Motorcycle umbrella	0	0	1	1	0	To reduce vehicle weight	Only during the day	Green	I do not know	Before every ride	Thick pollovers Long trousers Boots Helmet Reflective vest	1	1	0	1	0	1	1	0
117	Syveline Zuh	Limbe	Moliwe		Mile 4 market	36	Male	Married	Tertiary	50,000-100,000	Sufficient	5	Both	0	1	1	1	1	1	2	12	Occasionally	1	1	Yes	No injury	1	1	1	Reflective clothes Motorcycle umbrella	0	0	1	1	0	To beautify the motorcycle	At all times when riding	Yellow	Only on the back of the bike	Only when they notice a problem	Long trousers Thick pollovers Boots Gloves Reflective vest	1	0	1	1	0	1	1	0
118	Syveline Zuh	Limbe	Moliwe		Mile 4 quarter 2	22	Male	Single	Secondary	50,000-100,000	Sufficient	1	Both	1	0	0	1	0	0		14	Frequently	1	1	No		1	1	1	Reflective clothes Motorcycle umbrella	0	0	1	1	0	To beautify the motorcycle	At all times when riding	Green	On both the front and the back of the bike	Only when they notice a problem	Helmet Eye glasses Gloves Boots Long trousers Thick pollovers	0	1	1	1	1	1	1	0
119	Syveline Zuh	Limbe	Moliwe		Old road junction	22	Male	Single	Primary	50,000-100,000	Sufficient	2	Both	0	1	0	0	0	1	2	11	Occasionally	1	1	Yes	Minor injury	0	1	1	Reflective clothes Motorcycle umbrella	0	0	1	1	0	To beautify the motorcycle	Only at night	Red	Only on the back of the bike	Only when they notice a problem	Long trousers Thick pollovers Boots Helmet	0	1	0	1	0	1	1	0
120	Syveline Zuh	Limbe	Moliwe		Old road mile 4	32	Male	Married	Primary	50,000-100,000	Sufficient	3	Both	0	0	0	1	0	0		11	Occasionally	0	1			0	1	1	Reflective clothes Motorcycle umbrella	0	0	1	1	0	To improve visibility to other road users	At all times when riding	Yellow	On both the front and the back of the bike	Only when they notice a problem	Long trousers Eye glasses	0	0	0	0	1	1	0	0
121	Syveline Zuh	Limbe	Moliwe		Old road mile 4	21	Male	Single	Primary	50,000-100,000	Largely sufficient	1	Both	1	0	0	1	0	1	2	10	Rarely	0	1			0	1	1	Motorcycle umbrella Reflective clothes Reflective helmets	0	1	1	1	0	I do not know	Only during the day	Red	On both the front and the back of the bike	Before every ride	Gloves Eye glasses Thick pollovers	0	0	1	0	1	0	1	0
122	Syveline Zuh	Limbe	Moliwe		Check point mile 4	26	Male	Single	Secondary	50,000-100,000	Sufficient	2	Both	1	0	1	1	1	1	1	12	Occasionally	1	1	No		1	1	1	Motorcycle umbrella Reflective clothes	0	0	1	1	0	To improve visibility to other road users	At all times when riding	Red	On both the front and the back of the bike	I do not know	Thick pollovers Long trousers	0	0	0	0	0	1	1	0
123	Syveline Zuh	Limbe	Moliwe		Bonadikobo	23	Male	Single	Secondary	50,000-100,000	Largely sufficient	1	Both	0	0	0	1	0	0		13	Rarely	0	1			1	1	1	Motorcycle umbrella Reflective clothes	0	0	1	1	0	To beautify the motorcycle	At all times when riding	Green	I do not know	Only when they notice a problem	Long trousers Thick pollovers Helmet	0	1	0	0	0	1	1	0
124	Syveline Zuh	Limbe	Moliwe		Bonadikobo Mile 4	47	Male	Divorced	Secondary	100,000-150,000	Largely sufficient	9	Both	1	1	1	1	0	1	2	11	Occasionally	1	1	Yes	No injury	0	1	1	Reflective clothes Motorcycle umbrella	0	0	1	1	0	I do not know	At all times when riding	Yellow	On both the front and the back of the bike	Before every ride	Long trousers Thick pollovers Boots Gloves Helmet	0	1	1	1	0	1	1	0
125	Syveline Zuh	Limbe	Zone 2		Otis junction	33	Male	Married	Primary	100,000-150,000	Sufficient	3	Both	1	0	0	0	0	1	1	12	Rarely	1	1	Yes	Minor injury	0	1	0	Motorcycle umbrella	0	0	0	1	0	To reduce vehicle weight	Only during raining weather	Green	Only on the back of the bike	Only when they notice a problem	Thick pollovers Long trousers	0	0	0	0	0	1	1	0
126	Syveline Zuh	Limbe	Zone 2		Council Market	30	Male	Single	Secondary	50,000-100,000	Sufficient	8	Both	1	0	0	0	0	1	1	12	Frequently	0	1			0	1	0	Motorcycle umbrella Reflective clothes	0	0	1	1	0	I do not know	Only during raining weather	White	On both the front and the back of the bike	I do not know	Long trousers	0	0	0	0	0	1	0	0
127	Syveline Zuh	Limbe	Zone 2		Council Market	33	Male	Single	Secondary	50,000-100,000	Sufficient	7	Both	1	0	1	1	0	0		13	Occasionally	1	1	No		1	1	1	Reflective clothes	0	0	1	0	0	To beautify the motorcycle	Only at night	Green	I do not know	Only when they notice a problem	Thick pollovers	0	0	0	0	0	0	1	0
128	Syveline Zuh	Limbe	Zone 2		Council Market	32	Male	Divorced	Primary	50,000-100,000	Sufficient	10	Both	1	1	1	1	0	1	1	12	Rarely	1	1	Yes	Minor injury	1	0	0	None	0	0	0	0	1	I do not know	Only during the day	Yellow	Only on the back of the bike	Only when they notice a problem	Thick pollovers	0	0	0	0	0	0	1	0
129	Syveline Zuh	Limbe	Zone 2		Council Market	33	Male	Married	Secondary	50,000-100,000	Sufficient	14	Both	1	0	0	1	0	1	1	20	Frequently	1	1	Yes	No injury	1	1	1	None	0	0	0	0	1	I do not know	Only during the day	White	On both the front and the back of the bike	I do not know	Helmet Boots	0	1	0	1	0	0	0	0
130	Syveline Zuh	Limbe	Zone 2		Comprehensive	51	Male	Married	Primary	100,000-150,000	Sufficient	3	Both	1	0	0	1	0	1	1	12	Frequently	1	1	Yes	Minor injury	0	1	0	None	0	0	0	0	1	I do not know	Only during the day	Green	On both the front and the back of the bike	Once a year	Long trousers	0	0	0	0	0	1	0	0
131	Syveline Zuh	Limbe	Zone 2		Council Market	23	Male	Single	Secondary	50,000-100,000	Largely sufficient	1	Both	0	0	0	0	0	1	1	11	Rarely	0	1			0	1	0	Motorcycle umbrella	0	0	0	1	0	To beautify the motorcycle	Only during the day	Green	Only on the back of the bike	I do not know	Thick pollovers Long trousers	0	0	0	0	0	1	1	0
132	Syveline Zuh	Limbe	Zone 2		Council Market	22	Male	Single	Secondary	50,000-100,000	Sufficient	1	Both	0	0	0	0	0	1	1	11	Rarely	0	1			0	0	0	Motorcycle umbrella	0	0	0	1	0	I do not know	Only during the day	Green	I do not know	I do not know	Long trousers Thick pollovers	0	0	0	0	0	1	1	0
133	Syveline Zuh	Limbe	Zone 2		Council Market	24	Male	Single	Tertiary	<50,000	Insufficient	1	Both	0	0	0	0	0	1	1	10	Rarely	0	1			1	0	0	Motorcycle umbrella	0	0	0	1	0	To reduce vehicle weight	Only during raining weather	Green	On both the front and the back of the bike	Only when they notice a problem	Thick pollovers Gloves	0	0	1	0	0	0	1	0
134	Syveline Zuh	Limbe	Zone 2		Otis junction	38	Male	Divorced	Tertiary	50,000-100,000	Insufficient	6	Both	1	0	0	1	0	1	1	10	Rarely	1	1	Yes	Minor injury	0	1	1	Motorcycle umbrella	0	0	0	1	0	To beautify the motorcycle	Only during raining weather	White	Only on the back of the bike	I do not know	Thick pollovers Long trousers	0	0	0	0	0	1	1	0
135	Syveline Zuh	Limbe	Zone 2		Otis junction	36	Male	Single	Secondary	50,000-100,000	Sufficient	8	Both	1	0	1	1	0	1	1	13	Occasionally	1	1	Yes	Minor injury	1	1	0	Reflective clothes	0	0	1	0	0	To beautify the motorcycle	At all times when riding	Yellow	Only on the back of the bike	Once a year	Long trousers Thick pollovers	0	0	0	0	0	1	1	0
136	Ukah Dickson k	Limbe	Zone 2		Mile One hospital	35	Male	Married	Secondary	150,000+	Sufficient	5	Both	1	1	1	1	1	1	1	16	Occasionally	0	1			0	1	1	Reflective clothes	0	0	1	0	0	I do not know	At all times when riding	Yellow	Only on the front of the bike	Before every ride	Reflective vest Helmet Gloves Boots Eye glasses Long trousers Thick pollovers None	1	1	1	1	1	1	1	1
137	Ukah Dickson k	Limbe	Zone 2		Mile one hospital	25	Male	Single	Secondary	100,000-150,000	Insufficient	2	Both	0	0	0	1	1	1	1	15	Rarely	1	1	Yes	Minor injury	1	1	1	Reflective helmets	0	1	0	0	0	To improve visibility to other road users	Only at night	Yellow	On both the front and the back of the bike	Only when they notice a problem	Helmet Gloves Boots Eye glasses Long trousers Thick pollovers	0	1	1	1	1	1	1	0
138	Ukah Dickson k	Limbe	Zone 2			29	Male	Single	Tertiary	100,000-150,000	Insufficient	2	Urban	1	1	1	1	1	1	1	13	Rarely	1	1	Yes	Minor injury	1	0	1	Reflective tapes Reflective helmets Reflective clothes	1	1	1	0	0	To improve visibility to other road users	At all times when riding	Yellow	On both the front and the back of the bike	Only when they notice a problem	Reflective vest Helmet Gloves Boots Eye glasses Long trousers Thick pollovers	1	1	1	1	1	1	1	0
139	Ukah Dickson k	Limbe	Zone 2		Ochi junction	25	Male	Single	Secondary	150,000+	Largely sufficient	3	Both	0	0	1	1	1	1	1	20	Frequently	1	1	Yes	Minor injury	0	1	1	Reflective tapes Reflective helmets Reflective clothes Motorcycle umbrella	1	1	1	1	0	I do not know	At all times when riding	Yellow	Only on the back of the bike	Before every ride	Reflective vest Helmet Gloves Boots Eye glasses Long trousers Thick pollovers	1	1	1	1	1	1	1	0
140	Ukah Dickson k	Limbe	Zone 2		Ochi junction	35	Male	Married	Secondary	100,000-150,000	Insufficient	5	Both	1	1	0	1	1	1	1	12	Rarely	1	1	Yes	Minor injury	1	1	1	Reflective clothes	0	0	1	0	0	To improve visibility to other road users	At all times when riding	White	On both the front and the back of the bike	Only when they notice a problem	Helmet Gloves Boots Thick pollovers	0	1	1	1	0	0	1	0
141	Ukah Dickson k	Limbe	Zone 2		Ochi junction	25	Male	Single	Secondary	50,000-100,000	Insufficient	3	Urban	0	1	1	1	1	1	1	12	Rarely	1	1	Yes	Minor injury	1	1	1	Reflective helmets Reflective clothes Motorcycle umbrella	0	1	1	1	0	To improve visibility to other road users	At all times when riding	White	Only on the back of the bike	Only when they notice a problem	Helmet Gloves Boots Eye glasses Long trousers Thick pollovers	0	1	1	1	1	1	1	0
142	Ukah Dickson k.	Limbe	Zone 2			30	Male	Married	Secondary	100,000-150,000	Insufficient	3	Both	0	1	0	1	1	1	1	15	Occasionally	1	1	Yes	Minor injury	1	1	1	Reflective tapes	1	0	0	0	0	To improve visibility to other road users	At all times when riding	Yellow	On both the front and the back of the bike	Before every ride	Reflective vest Helmet Gloves Boots Eye glasses Long trousers Thick pollovers	1	1	1	1	1	1	1	0
143	Ukah Dickson kum	Limbe	Zone 2			28	Male	Single	Secondary	150,000+	Sufficient	9	Both	1	1	0	1	1	1	2	24	Frequently	1	1	Yes	Severe injury	1	1	1	Reflective clothes	0	0	1	0	0	To reduce vehicle weight	Only at night	White	On both the front and the back of the bike	Before every ride	Reflective vest Helmet Gloves Boots Eye glasses Long trousers Thick pollovers	1	1	1	1	1	1	1	0
144	Dickson	Limbe	Moliwe			25	Male	Married	Secondary	100,000-150,000	Insufficient	8	Both	1	1	1	1	1	1	1	12	Never	1	1	No		1	1	1	Reflective tapes Reflective helmets	1	1	0	0	0	To improve visibility to other road users	Only during raining weather	Red	On both the front and the back of the bike	Only when they notice a problem	Helmet Gloves Boots Long trousers Thick pollovers	0	1	1	1	0	1	1	0
145	Dickson	Limbe	Moliwe		Mile 4	28	Male	Married	Secondary	50,000-100,000	Insufficient	7	Both	1	1	0	1	0	1	2	16	Occasionally	1	1	Yes	Minor injury	1	1	1	Reflective helmets	0	1	0	0	0	To improve visibility to other road users	At all times when riding	Red	On both the front and the back of the bike	Only when they notice a problem	Helmet Gloves Boots Eye glasses Thick pollovers	0	1	1	1	1	0	1	0
146	Dickson kum	Limbe	Seaport		Down beach	26	Male	Married	Primary	100,000-150,000	Insufficient	2	Both	0	1	1	1	1	0		16	Occasionally	0	1			0	1	1	Reflective tapes Reflective clothes Motorcycle umbrella	1	0	1	1	0	To improve visibility to other road users	At all times when riding	Red	On both the front and the back of the bike	Before every ride	Helmet Gloves Boots Thick pollovers	0	1	1	1	0	0	1	0
147	Dickson kum	Limbe	Seaport			33	Male	Married	Secondary	100,000-150,000	Sufficient	2	Both	1	1	1	1	1	1	1	14	Occasionally	1	1	Yes	Minor injury	1	1	1	Reflective tapes Reflective clothes Motorcycle umbrella	1	0	1	1	0	To beautify the motorcycle	At all times when riding	Red	On both the front and the back of the bike	Only when they notice a problem	Helmet Boots Eye glasses Long trousers Thick pollovers	0	1	0	1	1	1	1	0
148	Dickson kum	Limbe	Seaport		New town	24	Male	Single	Primary	150,000+	Sufficient	4	Both	1	1	1	1	1	1	1	20	Frequently	1	1	Yes	Severe injury	1	1	1	Reflective tapes	1	0	0	0	0	To improve visibility to other road users	At all times when riding	Red	On both the front and the back of the bike	Only when they notice a problem	Helmet Gloves Eye glasses Long trousers	0	1	1	0	1	1	0	0
149	Dickson kum	Limbe	Bota		Garden	42	Male	Married	Secondary	150,000+	Sufficient	10	Both	1	1	0	1	0	1	2	16	Occasionally	1	1	No		1	1	0	Reflective tapes Motorcycle umbrella	1	0	0	1	0	To improve visibility to other road users	At all times when riding	Green	On both the front and the back of the bike	Before every ride	Reflective vest Helmet Boots Eye glasses	1	1	0	1	1	0	0	0
150	Dickson kum	Limbe	Bota		Bota hospital	50	Male	Married	Secondary	150,000+	Sufficient	7	Both	1	0	1	0	1	1	1	11	Never	1	1	No		1	1	1	Reflective tapes Reflective helmets	1	1	0	0	0	To improve visibility to other road users	At all times when riding	Yellow	On both the front and the back of the bike	Only when they notice a problem	Helmet Gloves Boots Eye glasses Long trousers Thick pollovers	0	1	1	1	1	1	1	0
151	Dickson kum	Limbe	Bota		Opposite bota hospital in	32	Male	Single	Tertiary	100,000-150,000	Sufficient	6	Urban	1	1	0	0	1	1	1	12	Rarely	1	1	Yes	No injury	1	1	0	Reflective tapes	1	0	0	0	0	To improve visibility to other road users	Only during raining weather	Yellow	Only on the back of the bike	Only when they notice a problem	Helmet Gloves Boots Eye glasses Long trousers Thick pollovers	0	1	1	1	1	1	1	0
152	Dickson kum	Limbe	Bota		Bota hospital junction	30	Male	Married	Secondary	50,000-100,000	Insufficient	4	Both	1	1	1	1	0	1	1	12	Occasionally	1	1	No		1	1	1	Reflective tapes	1	0	0	0	0	To improve visibility to other road users	Only during raining weather	Yellow	On both the front and the back of the bike	Only when they notice a problem	Helmet Gloves Boots Eye glasses Thick pollovers	0	1	1	1	1	0	1	0
153	Dickson kum	Limbe	Bota		Espoire street	25	Male	Divorced	Primary	<50,000	Insufficient	2	Both	1	1	0	0	1	1	1	11	Never	1	1	No		1	1	1	Reflective helmets Reflective clothes	0	1	1	0	0	To beautify the motorcycle	Only at night	Yellow	Only on the back of the bike	Only when they notice a problem	Helmet Gloves Boots Eye glasses Long trousers	0	1	1	1	1	1	0	0
154	Dickson kum	Limbe	Bota		Bota hospital junction	29	Male	Single	Secondary	50,000-100,000	Sufficient	4	Both	0	0	0	1	1	1	1	10	Never	0	1			1	1	1	Reflective tapes Reflective clothes	1	0	1	0	0	To improve visibility to other road users	Only at night	Red	Only on the back of the bike	Once a year	Helmet Gloves Boots Long trousers	0	1	1	1	0	1	0	0
155	Dickson kum	Limbe	Bota		Bota hospital junction	27	Male	Single	Primary	50,000-100,000	Sufficient	4	Both	0	0	1	1	1	0		16	Frequently	1	1	Yes	Minor injury	1	1	1	Reflective clothes	0	0	1	0	0	To beautify the motorcycle	At all times when riding	Yellow	Only on the back of the bike	Only when they notice a problem	Helmet Gloves Boots Eye glasses Long trousers Thick pollovers	0	1	1	1	1	1	1	0
156	Dickson kum	Limbe	Bota		Around driving school bota	31	Male	Married	Primary	50,000-100,000	Insufficient	4	Both	1	1	1	0	1	1	1	12	Rarely	1	1	No		1	1	1	Reflective tapes Reflective clothes	1	0	1	0	0	To improve visibility to other road users	Only during raining weather	Green	On both the front and the back of the bike	Before every ride	Helmet Gloves Boots Long trousers Thick pollovers	0	1	1	1	0	1	1	0
157	Dickson kum	Limbe	Bota			25	Male	Single	Primary	50,000-100,000	Insufficient	2	Both	0	0	0	1	1	1	1	10	Frequently	1	1	No		1	1	1	Reflective tapes Reflective clothes	1	0	1	0	0	To improve visibility to other road users	Only at night	Yellow	On both the front and the back of the bike	Only when they notice a problem	Helmet Gloves Boots Long trousers	0	1	1	1	0	1	0	0
158	Dickson kum	Limbe	Bota		Sokolo market	27	Male	Married	Primary	50,000-100,000	Sufficient	5	Both	0	0	1	1	1	1	1	16	Occasionally	1	1	No		1	1	1	Reflective tapes Reflective clothes	1	0	1	0	0	To beautify the motorcycle	Only at night	Red	Only on the back of the bike	Once a year	Reflective vest Helmet Gloves Boots Eye glasses Long trousers Thick pollovers	1	1	1	1	1	1	1	0
159	Dickson kum	Limbe	Bota		Carrata	22	Male	Single	Primary	50,000-100,000	Insufficient	2	Both	0	0	1	1	1	1	2	15	Occasionally	1	1	No		1	1	1	Reflective tapes	1	0	0	0	0	To improve visibility to other road users	At all times when riding	Green	On both the front and the back of the bike	Only when they notice a problem	Helmet Gloves Boots Long trousers	0	1	1	1	0	1	0	0
160	Dickson kum	Limbe	Bota			32	Male	Single	Primary	100,000-150,000	Sufficient	5	Both	1	0	0	1	1	1	2	16	Frequently	1	1	Yes	Minor injury	1	1	1	Reflective tapes	1	0	0	0	0	To improve visibility to other road users	At all times when riding	Red	On both the front and the back of the bike	Once a year	Helmet Gloves Boots	0	1	1	1	0	0	0	0
161	Dickson kum	Limbe	Bota		Sokolo market	38	Male	Married	Secondary	100,000-150,000	Sufficient	7	Both	1	1	1	1	1	1	1	14	Occasionally	1	1	Yes	Minor injury	1	1	1	Reflective tapes Reflective clothes	1	0	1	0	0	To improve visibility to other road users	Only during raining weather	Red	Only on the front of the bike	Only when they notice a problem	Helmet Boots Eye glasses Long trousers Thick pollovers	0	1	0	1	1	1	1	0
162	Dickson kum	Limbe	Moliwe			33	Male	Married	Primary	50,000-100,000	Sufficient	3	Both	1	1	1	1	1	1	2	12	Rarely	1	1	Yes	Minor injury	1	1	1	Reflective tapes Reflective clothes	1	0	1	0	0	To improve visibility to other road users	At all times when riding	Red	On both the front and the back of the bike	Only when they notice a problem	Helmet Gloves Boots Thick pollovers	0	1	1	1	0	0	1	0
163	Dickson kum	Limbe	Moliwe		Old road	28	Male	Single	Secondary	100,000-150,000	Sufficient	5	Both	1	0	0	1	1	1	1	12	Occasionally	1	0	No		0	1	1	Reflective tapes Reflective clothes	1	0	1	0	0	To improve visibility to other road users	At all times when riding	Red	Only on the back of the bike	Only when they notice a problem	Helmet Gloves Boots Eye glasses Long trousers Thick pollovers	0	1	1	1	1	1	1	0
164	Dickson kum	Limbe	Moliwe		Mile 4	28	Male	Single	Secondary	50,000-100,000	Sufficient	4	Both	0	0	1	1	1	1	2	1	Rarely	1	1	Yes	Minor injury	1	1	1	Reflective tapes Reflective clothes	1	0	1	0	0	To reduce vehicle weight	At all times when riding	Yellow	On both the front and the back of the bike	Only when they notice a problem	Gloves Boots Eye glasses Long trousers Thick pollovers	0	0	1	1	1	1	1	0
165	Dickson kum	Limbe	Moliwe		Mile 4	27	Male	Single	Primary	50,000-100,000	Sufficient	4	Urban	1	1	0	0	1	1	2	11	Occasionally	1	0	No		1	1	1	Reflective tapes Reflective clothes	1	0	1	0	0	To reduce vehicle weight	At all times when riding	Yellow	On both the front and the back of the bike	Only when they notice a problem	Helmet Gloves Boots Long trousers	0	1	1	1	0	1	0	0
166	Dickson kum	Limbe	Moliwe		Mile 4	26	Male	Single	Secondary	50,000-100,000	Sufficient	2	Urban	1	1	0	1	1	0		16	Occasionally	1	1	No		1	1	1	Reflective tapes Reflective clothes Motorcycle umbrella	1	0	1	1	0	To improve visibility to other road users	Only during raining weather	Yellow	On both the front and the back of the bike	Only when they notice a problem	Helmet Gloves Boots Eye glasses Long trousers	0	1	1	1	1	1	0	0
167	Dickson kum	Limbe	Moliwe		Mile4	29	Male	Married	Secondary	100,000-150,000	Sufficient	4	Both	1	0	1	1	0	1	2	8	Rarely	1	1	Yes	Minor injury	1	1	1	Reflective tapes Reflective clothes	1	0	1	0	0	To improve visibility to other road users	At all times when riding	Red	On both the front and the back of the bike	Only when they notice a problem	Reflective vest Helmet Gloves	1	1	1	0	0	0	0	0
168	Dickson kum	Limbe	Moliwe		Mile 4	26	Male	Married	Secondary	100,000-150,000	Sufficient	5	Both	1	1	0	0	0	0		12	Rarely	1	1	Yes	Minor injury	1	1	1	Reflective tapes Reflective clothes	1	0	1	0	0	To reduce vehicle weight	At all times when riding	Yellow	Only on the back of the bike	Only when they notice a problem	Reflective vest Gloves Boots Long trousers	1	0	1	1	0	1	0	0
169	Dickson kum	Limbe	Moliwe		Mile4	35	Male	Married	Secondary	50,000-100,000	Insufficient	2	Both	0	0	0	1	1	1	2	12	Never	1	1	Yes	No injury	1	1	1	Reflective helmets Reflective clothes Motorcycle umbrella	0	1	1	1	0	To improve visibility to other road users	At all times when riding	Red	Only on the back of the bike	Only when they notice a problem	Gloves Eye glasses Long trousers Thick pollovers	0	0	1	0	1	1	1	0
170	Dickson kum	Limbe	Moliwe		Mile4	26	Male	Married	Secondary	50,000-100,000	Sufficient	1	Both	0	1	1	1	1	1	2	20	Frequently	1	1	No		1	1	1	Reflective tapes Reflective helmets Reflective clothes	1	1	1	0	0	To improve visibility to other road users	Only at night	White	On both the front and the back of the bike	Only when they notice a problem	Reflective vest Helmet Boots Thick pollovers	1	1	0	1	0	0	1	0
171	Dickson kum	Limbe	Moliwe			29	Male	Married	Secondary	50,000-100,000	Sufficient	12	Both	1	0	0	1	1	1	2	13	Rarely	1	1	No		1	1	0	Reflective helmets	0	1	0	0	0	To improve visibility to other road users	Only at night	Red	I do not know	Only when they notice a problem	Helmet Gloves Eye glasses Long trousers	0	1	1	0	1	1	0	0
172	Dickson kum	Limbe	Moliwe		Quarter 1	29	Male	Married	Primary	50,000-100,000	Sufficient	8	Both	0	0	0	1	0	1	2	12	Rarely	0	1			1	1	1	Reflective helmets Reflective clothes	0	1	1	0	0	To beautify the motorcycle	At all times when riding	Red	On both the front and the back of the bike	Only when they notice a problem	Helmet Gloves Boots Long trousers	0	1	1	1	0	1	0	0
173	Dickson kum	Limbe	Moliwe			35	Male	Married	Secondary	100,000-150,000	Sufficient	10	Both	1	0	0	1	0	1	2	13	Rarely	1	1	Yes	Minor injury	1	1	0	Reflective clothes	0	0	1	0	0	To beautify the motorcycle	Only at night	Yellow	On both the front and the back of the bike	Only when they notice a problem	Helmet Gloves Boots Long trousers	0	1	1	1	0	1	0	0
174	Dickson kum	Limbe	Moliwe			32	Male	Single	Primary	50,000-100,000	Insufficient	6	Both	1	0	0	0	1	1	1	14	Rarely	1	1	Yes	Minor injury	1	1	1	Reflective tapes Reflective clothes	1	0	1	0	0	To reduce vehicle weight	At all times when riding	Yellow	On both the front and the back of the bike	Only when they notice a problem	Helmet Gloves Boots Thick pollovers	0	1	1	1	0	0	1	0
175	Dickson kum	Limbe	Moliwe			24	Male	Single	Primary	50,000-100,000	Insufficient	7	Both	1	1	1	1	1	1	1	15	Occasionally	1	1	No		1	1	1	Reflective tapes Reflective clothes None	1	0	1	0	1	To improve visibility to other road users	Only at night	Yellow	On both the front and the back of the bike	Only when they notice a problem	Helmet Eye glasses Long trousers Thick pollovers	0	1	0	0	1	1	1	0
176	Dickson kum	Limbe	Moliwe		Old road	25	Male	Single	Secondary	50,000-100,000	Sufficient	3	Both	1	1	1	1	1	1	1	13	Rarely	1	1	No		1	1	1	Reflective clothes	0	0	1	0	0	To improve visibility to other road users	Only during raining weather	Yellow	On both the front and the back of the bike	Only when they notice a problem	Helmet Gloves Boots Eye glasses Thick pollovers	0	1	1	1	1	0	1	0
177	Dickson kum	Limbe	Zone 2		Mbende junction	27	Male	Married	Primary	50,000-100,000	Insufficient	5	Both	0	1	1	1	1	1	1	3	Rarely	0	1			1	1	1	Reflective helmets	0	1	0	0	0	To improve visibility to other road users	At all times when riding	Red	On both the front and the back of the bike	Only when they notice a problem	Helmet Gloves Boots Eye glasses Long trousers Thick pollovers	0	1	1	1	1	1	1	0
178	Dickson kum	Limbe	Zone 2		Esppoil junction	27	Male	Single	Primary	50,000-100,000	Sufficient	3	Both	1	1	1	0	1	1	2	10	Occasionally	0	1			1	1	1	Reflective tapes	1	0	0	0	0	To improve visibility to other road users	At all times when riding	Yellow	Only on the back of the bike	Only when they notice a problem	Helmet Gloves Boots	0	1	1	1	0	0	0	0
179	Dickson kum	Limbe	Zone 2		Esppoil junction	31	Male	Single	Secondary	50,000-100,000	Insufficient	4	Both	0	0	1	1	1	1	1	16	Frequently	1	1	Yes	Minor injury	1	1	1	Reflective helmets	0	1	0	0	0	To beautify the motorcycle	At all times when riding	Red	On both the front and the back of the bike	Only when they notice a problem	Helmet Gloves Boots Eye glasses Long trousers Thick pollovers	0	1	1	1	1	1	1	0
180	Dickson kum	Limbe	Zone 2			40	Male	Married	Primary	100,000-150,000	Sufficient	9	Both	1	1	0	1	0	1	1	15	Frequently	1	1	Yes		1	1	1	Reflective tapes Reflective clothes	1	0	1	0	0	To improve visibility to other road users	At all times when riding	Red	On both the front and the back of the bike	Only when they notice a problem	Helmet Gloves Boots Eye glasses Long trousers Thick pollovers	0	1	1	1	1	1	1	0
181	Dickson kum	Limbe	Zone 2		Espoile street	26	Male	Single	Primary	150,000+	Insufficient	7	Both	1	0	1	1	0	1	1	20	Frequently	1	1	Yes	Minor injury	1	1	1	Reflective tapes Reflective clothes	1	0	1	0	0	To reduce vehicle weight	At all times when riding	Red	On both the front and the back of the bike	Before every ride	Helmet Gloves Boots Long trousers Thick pollovers	0	1	1	1	0	1	1	0
182	Dickson kum	Limbe	Zone 2		Espoile street	38	Male	Single	Secondary	100,000-150,000	Sufficient	5	Both	1	0	1	1	1	1	1	12	Frequently	1	1	Yes	Minor injury	1	1	0	Reflective tapes Reflective clothes	1	0	1	0	0	To improve visibility to other road users	At all times when riding	Yellow	Only on the back of the bike	Only when they notice a problem	Helmet Gloves Boots Thick pollovers	0	1	1	1	0	0	1	0
183	Dickson kum	Limbe	Zone 2			24	Male	Single	Primary	50,000-100,000	Insufficient	4	Both	1	1	1	1	1	1	1	15	Frequently	1	1	No		1	1	1	Reflective tapes Reflective clothes	1	0	1	0	0	To improve visibility to other road users	At all times when riding	Yellow	Only on the back of the bike	Before every ride	Helmet Gloves Boots Eye glasses Long trousers Thick pollovers	0	1	1	1	1	1	1	0
184	Dickson kum	Limbe	Zone 2			27	Male	Single	Secondary	50,000-100,000	Sufficient	3	Rural	0	0	1	1	1	1	1	14	Occasionally	1	1	No		1	1	1	Reflective tapes Reflective clothes	1	0	1	0	0	To beautify the motorcycle	At all times when riding	Red	On both the front and the back of the bike	Only when they notice a problem	Helmet Gloves Boots Eye glasses Long trousers Thick pollovers	0	1	1	1	1	1	1	0
185	Dickson kum	Limbe	Zone 2		Half mile	32	Male	Married	Tertiary	50,000-100,000	Insufficient	6	Both	1	0	1	1	1	1	1	13	Never	1	1	No		1	1	1	Reflective tapes Reflective clothes	1	0	1	0	0	To improve visibility to other road users	Only during raining weather	Red	On both the front and the back of the bike	Only when they notice a problem	Helmet Gloves Boots Long trousers Thick pollovers	0	1	1	1	0	1	1	0
186	Dickson kum	Limbe	Zone 2		Half mile	30	Male	Married	Tertiary	50,000-100,000	Insufficient	5	Both	1	1	0	1	1	1	1	13	Rarely	1	1	Yes	No injury	1	1	1	Reflective tapes Reflective helmets Reflective clothes	1	1	1	0	0	To improve visibility to other road users	At all times when riding	Red	On both the front and the back of the bike	Only when they notice a problem	Reflective vest Helmet Gloves Boots Eye glasses Long trousers	1	1	1	1	1	1	0	0
187	Dickson kum	Limbe	Zone 2		Half mile	34	Male	Married	Primary	150,000+	Sufficient	6	Both	1	1	0	0	0	1	1	18	Frequently	1	1	No		1	1	1	Reflective tapes Reflective clothes	1	0	1	0	0	To improve visibility to other road users	At all times when riding	Red	On both the front and the back of the bike	Only when they notice a problem	Reflective vest	1	0	0	0	0	0	0	0
188	Dickson kum	Limbe	Zone 2			22	Male	Single	Secondary	50,000-100,000	Sufficient	3	Urban	0	0	0	0	1	1	2	13	Rarely	0	1			1	1	1	Reflective tapes Reflective helmets	1	1	0	0	0	To improve visibility to other road users	At all times when riding	Red	On both the front and the back of the bike	Before every ride	Reflective vest Helmet Gloves Boots Eye glasses Long trousers Thick pollovers	1	1	1	1	1	1	1	0
189	Dickson kum	Limbe	Zone 2		Mbende junction	40	Male	Divorced	Secondary	50,000-100,000	Sufficient	9	Both	1	1	0	1	1	1	2	13	Rarely	1	1	Yes	Minor injury	1	1	1	Reflective tapes Reflective helmets Reflective clothes Motorcycle umbrella	1	1	1	1	0	I do not know	At all times when riding	Red	On both the front and the back of the bike	Only when they notice a problem	Helmet Gloves Boots Eye glasses Thick pollovers	0	1	1	1	1	0	1	0
190	Dickson kum	Limbe	Zone 2		Mbende junction	31	Male	Married	Secondary	50,000-100,000	Insufficient	3	Both	1	0	0	0	1	1	1	12	Rarely	1	1	No		1	1	1	Reflective clothes	0	0	1	0	0	To improve visibility to other road users	At all times when riding	Red	On both the front and the back of the bike	Only when they notice a problem	Helmet Gloves Boots Eye glasses Long trousers	0	1	1	1	1	1	0	0
191	Dickson kum	Limbe	Zone 2		Mbende junction	25	Male	Single	Secondary	50,000-100,000	Sufficient	3	Both	1	1	0	1	0	1	1	12	Rarely	1	1	Yes	Minor injury	1	1	1	Reflective tapes Reflective clothes	1	0	1	0	0	To beautify the motorcycle	At all times when riding	Red	On both the front and the back of the bike	Only when they notice a problem	Helmet Boots Eye glasses Long trousers Thick pollovers	0	1	0	1	1	1	1	0
192	Ernest	Limbe	Zone 2			33	Male	Married	Secondary	50,000-100,000	Sufficient	7	Both	1	1	0	0	0	1	2	8	Never	1	1	Yes	Minor injury	1	0	0	Reflective helmets Motorcycle umbrella	0	1	0	1	0	To beautify the motorcycle	Only at night	Green	Only on the front of the bike	Only when they notice a problem	Helmet Gloves Boots	0	1	1	1	0	0	0	0
193	Ernest	Limbe	Zone 2			24	Male	Single	Secondary	50,000-100,000	Insufficient	2	Both	1	1	0	1	1	1	2	9	Frequently	1	1	No		1	1	1	Motorcycle umbrella	0	0	0	1	0	I do not know	Only during the day	Green	Only on the back of the bike	Before every ride	Helmet Boots Gloves	0	1	1	1	0	0	0	0
194	Ernest	Limbe	Zone 2			3	Male	Married	Secondary	150,000+	Sufficient	3	Urban	1	0	0	0	0	1	2	10	Never	1	1	No		1	1	1	Motorcycle umbrella Reflective helmets	0	1	0	1	0	To beautify the motorcycle	Only at night	White	Only on the back of the bike	Before every ride	Helmet Boots	0	1	0	1	0	0	0	0
195	Ernest zih	Limbe	Zone 2			28	Male	Married	Secondary	100,000-150,000	Sufficient	2	Both	1	0	0	1	0	1	2	9	Rarely	1	1	No		0	1	1	Motorcycle umbrella	0	0	0	1	0	I do not know	At all times when riding	Yellow	Only on the front of the bike	Once a year	Helmet Eye glasses	0	1	0	0	1	0	0	0
196	Ernest zih	Limbe	Seaport		New town	25	Male	Single	Secondary	150,000+	Sufficient	3	Urban	1	0	0	0	0	0		9	Never	0	1			1	1	1	None	0	0	0	0	1	I do not know	Only during the day	Green	I do not know	I do not know	None	0	0	0	0	0	0	0	1
197	Ernest zih	Limbe	Seaport			30	Male	Married	Tertiary	150,000+	Insufficient	2	Urban	1	0	0	0	0	1	2	14	Rarely	1	1	Yes	No injury	1	1	1	Reflective clothes Reflective tapes	1	0	1	0	0	To improve visibility to other road users	Only at night	Green	Only on the front of the bike	Before every ride	Gloves Boots	0	0	1	1	0	0	0	0
198	Ernest zih	Limbe	Seaport			31	Male	Single	Secondary	50,000-100,000	Sufficient	8	Urban	0	0	1	1	1	0		7	Frequently	0	0			0	1	0	Reflective clothes Reflective helmets	0	1	1	0	0	I do not know	Only at night	Red	On both the front and the back of the bike	Before every ride	Gloves Boots	0	0	1	1	0	0	0	0
199	Ernest zih	Limbe	Seaport			30	Male	Single	Secondary	100,000-150,000	Insufficient	3	Urban	1	0	0	0	1	0		12	Frequently	1	0	No		0	1	1	None	0	0	0	0	1	I do not know	Only during raining weather	Yellow	I do not know	I do not know	Boots Gloves	0	0	1	1	0	0	0	0
200	Ernest zih	Limbe	Seaport			27	Male	Single	Secondary	50,000-100,000	Insufficient	5	Urban	1	0	0	1	1	1	1	8	Rarely	1	1	Yes	Severe injury	1	1	1	None	0	0	0	0	1	I do not know	Only during the day	White	I do not know	I do not know	Helmet	0	1	0	0	0	0	0	0
201	Ernest zih	Limbe	Seaport		Carr street	32	Male	Single	Secondary	50,000-100,000	Insufficient	7	Urban	1	0	0	1	0	1	1	10	Never	0	0			1	1	1	Reflective clothes	0	0	1	0	0	I do not know	At all times when riding	Yellow	On both the front and the back of the bike	I do not know	Helmet Gloves Boots	0	1	1	1	0	0	0	0
202	Ernest zih	Limbe	Batoke		Chief entrance	32	Male	Married	Primary	50,000-100,000	Sufficient	15	Urban	1	0	0	0	0	1	1	8	Never	0	1			0	1	1	Motorcycle umbrella	0	0	0	1	0	To beautify the motorcycle	At all times when riding	Green	I do not know	Once a year	Helmet Boots	0	1	0	1	0	0	0	0
203	Ernest zih	Limbe	Batoke			30	Male	Single	Secondary	100,000-150,000	Sufficient	7	Urban	1	0	0	0	1	1	1	10	Occasionally	0	0			0	1	1	None	0	0	0	0	1	I do not know	Only during the day	Yellow	I do not know	I do not know	Helmet Gloves Eye glasses	0	1	1	0	1	0	0	0
204	Ernest zih	Limbe	Batoke			26	Male	Single	Secondary	50,000-100,000	Insufficient	4	Urban	1	0	0	1	1	0		10	Rarely	0	1			0	1	1	Reflective helmets	0	1	0	0	0	I do not know	Only at night	Yellow	I do not know	Only when they notice a problem	Helmet Boots	0	1	0	1	0	0	0	0
205	Ernest zih	Limbe	Batoke			35	Male	Married	Secondary	50,000-100,000	Sufficient	10	Urban	1	0	0	0	0	1	1	10	Never	0	1			0	0	1	None	0	0	0	0	1	I do not know	At all times when riding	Green	I do not know	I do not know	Helmet Boots	0	1	0	1	0	0	0	0
206	Ernest zih	Limbe	Zone 2			31	Male	Married	Secondary	50,000-100,000	Insufficient	1	Urban	1	0	1	1	1	1	1	10	Never	1	1	No		1	1	1	None	0	0	0	0	1	I do not know	At all times when riding	Yellow	I do not know	Once a year	Helmet Thick pollovers	0	1	0	0	0	0	1	0
207	Ernest zih	Limbe	Batoke			36	Male	Married	Secondary	100,000-150,000	Sufficient	4	Urban	1	0	1	1	1	1	2	12	Occasionally	1	1	Yes	Minor injury	1	1	1	Reflective clothes Reflective helmets	0	1	1	0	0	To beautify the motorcycle	Only at night	Green	Only on the front of the bike	Once a year	Eye glasses Gloves	0	0	1	0	1	0	0	0
208	Ernest zih	Limbe	Bota			36	Male	Single	Primary	50,000-100,000	Insufficient	3	Urban	1	0	0	0	1	0		10	Never	1	1	Yes	Minor injury	1	1	1	Reflective helmets	0	1	0	0	0	To improve visibility to other road users	Only at night	Yellow	I do not know	I do not know	Boots Helmet	0	1	0	1	0	0	0	0
209	Ernest zih	Limbe	Zone 2		Mile one	34	Male	Single	Primary	50,000-100,000	Insufficient	5	Urban	1	0	1	1	0	1	1	10	Never	0	1			1	1	1	Reflective helmets	0	1	0	0	0	To improve visibility to other road users	Only during raining weather	Yellow	I do not know	Before every ride	Helmet Boots	0	1	0	1	0	0	0	0
210	Ernest zih	Limbe	Zone 2			26	Male	Single	Secondary	50,000-100,000	Sufficient	1	Urban	1	1	1	1	1	1	2	12	Frequently	1	1	Yes	Minor injury	0	1	1	Reflective clothes	0	0	1	0	0	To improve visibility to other road users	Only during raining weather	Green	I do not know	Only when they notice a problem	Helmet Boots	0	1	0	1	0	0	0	0
211	Ernest zih	Limbe	Zone 2			23	Male	Single	Secondary	50,000-100,000	Sufficient	5	Urban	1	0	1	1	0	0		12	Never	0	1			1	1	1	Reflective clothes	0	0	1	0	0	To improve visibility to other road users	Only at night	Green	Only on the back of the bike	Only when they notice a problem	Long trousers Gloves	0	0	1	0	0	1	0	0
212	Ernest zih	Limbe	Zone 2			29	Male	Married	Secondary	50,000-100,000	Insufficient	4	Urban	1	0	0	0	0	1	2	12	Never	0	1			0	1	1	None	0	0	0	0	1	To improve visibility to other road users	Only at night	Green	Only on the front of the bike	Only when they notice a problem	Gloves Helmet	0	1	1	0	0	0	0	0
213	Ernest zih	Limbe	Zone 2			35	Male	Married	Primary	50,000-100,000	Insufficient	5	Urban	1	0	0	1	1	0		10	Rarely	0	1			1	1	1	Reflective helmets	0	1	0	0	0	To improve visibility to other road users	Only at night	Green	I do not know	Only when they notice a problem	Boots Long trousers	0	0	0	1	0	1	0	0
214	Ernest zih	Limbe	Zone 2			45	Male	Married	Secondary	100,000-150,000	Insufficient	4	Urban	1	0	0	0	0	0		10	Occasionally	0	0			1	1	0	None	0	0	0	0	1	I do not know	Only during the day	Green	On both the front and the back of the bike	Only when they notice a problem	Gloves Thick pollovers	0	0	1	0	0	0	1	0
215	Ernest zih	Limbe	Seaport			36	Male	Single	Primary	50,000-100,000	Insufficient	3	Urban	1	0	0	0	0	0		12	Never	0	1			1	1	1	Motorcycle umbrella	0	0	0	1	0	To beautify the motorcycle	Only at night	Red	Only on the back of the bike	I do not know	Gloves Eye glasses	0	0	1	0	1	0	0	0
216	Ernest zih	Limbe	Seaport			37	Male	Single	Secondary	100,000-150,000	Sufficient	10	Urban	0	0	0	1	0	0		10	Frequently	1	1	Yes	No injury	0	1	0	Reflective clothes	0	0	1	0	0	To beautify the motorcycle	Only at night	Green	I do not know	Only when they notice a problem	Gloves Helmet	0	1	1	0	0	0	0	0
217	Ernest zih	Limbe	Zone 2			40	Male	Single	Secondary	50,000-100,000	Insufficient	12	Urban	1	0	0	1	0	1	3	10	Never	0	1			1	1	1	None	0	0	0	0	1	To improve visibility to other road users	Only during the day	Yellow	I do not know	I do not know	Helmet Boots	0	1	0	1	0	0	0	0
218	Ernest zih	Limbe	Zone 2		Mile one	57	Male	Married	Primary	50,000-100,000	Insufficient	9	Both	1	1	0	0	0	0		9	Rarely	1	1	No		1	1	1	Reflective helmets Reflective clothes Motorcycle umbrella	0	1	1	1	0	To improve visibility to other road users	Only at night	Yellow	On both the front and the back of the bike	Before every ride	Helmet Gloves Boots Eye glasses Long trousers	0	1	1	1	1	1	0	0
219	Ernest zih	Limbe	Zone 2		Mile one	33	Male	Single	Secondary	50,000-100,000	Sufficient	5	Both	1	0	0	1	0	1	1	10	Frequently	0	1			1	1	0	Reflective helmets Reflective clothes Motorcycle umbrella	0	1	1	1	0	To improve visibility to other road users	At all times when riding	Yellow	Only on the front of the bike	Before every ride	Helmet Gloves Boots	0	1	1	1	0	0	0	0
220	Ernest zih	Limbe	Zone 2		Mile one	28	Male	Married	Secondary	50,000-100,000	Insufficient	1	Both	1	1	0	0	0	1	2	12	Occasionally	0	1			1	1	1	Reflective helmets Reflective clothes	0	1	1	0	0	To improve visibility to other road users	At all times when riding	Green	On both the front and the back of the bike	Before every ride	Helmet Gloves Boots Eye glasses	0	1	1	1	1	0	0	0
221	Ernest zih	Limbe	Zone 2			40	Male	Married	Primary	50,000-100,000	Sufficient	20	Both	1	0	0	0	0	1	1	10	Rarely	1	1	No		1	0	1	Reflective clothes	0	0	1	0	0	To beautify the motorcycle	At all times when riding	Yellow	Only on the front of the bike	Only when they notice a problem	Helmet Boots	0	1	0	1	0	0	0	0
222	Ernest zih	Limbe	Zone 2			30	Male	Single	Primary	100,000-150,000	Sufficient	6	Both	1	0	0	1	0	1	2	8	Never	0	1			1	1	1	Motorcycle umbrella Reflective helmets	0	1	0	1	0	I do not know	At all times when riding	Yellow	Only on the front of the bike	Once a year	Helmet Gloves	0	1	1	0	0	0	0	0
223	Ernest zih	Limbe	Zone 2			23	Male	Single	Secondary	<50,000	Sufficient	1	Urban	0	0	0	1	1	1	2	12	Frequently	0	0			1	0	1	None	0	0	0	0	1	I do not know	Only during the day	Green	I do not know	I do not know	Boots	0	0	0	1	0	0	0	0
224	Ernest zih	Limbe	Seaport			24	Male	Single	Secondary	100,000-150,000	Sufficient	10	Urban	1	0	1	1	0	1	2	10	Rarely	1	1	Yes	Severe injury	0	1	1	None	0	0	0	0	1	I do not know	Only during the day	Yellow	I do not know	I do not know	Helmet Gloves Eye glasses	0	1	1	0	1	0	0	0
225	Ernest zih	Limbe	Seaport		Adamou street	33	Male	Single	Secondary	50,000-100,000	Sufficient	3	Urban	1	1	1	1	1	1	2	9	Frequently	0	1			0	0	0	Motorcycle umbrella	0	0	0	1	0	To improve visibility to other road users	Only at night	White	I do not know	I do not know	Gloves Helmet	0	1	1	0	0	0	0	0
226	Ernest zih	Limbe	Bota			34	Male	Single	Primary	50,000-100,000	Sufficient	5	Urban	1	0	0	0	0	1	1	9	Rarely	1	1	No		1	1	1	Motorcycle umbrella	0	0	0	1	0	I do not know	At all times when riding	Green	Only on the front of the bike	Only when they notice a problem	Helmet Gloves Boots	0	1	1	1	0	0	0	0
227	Ernest zih	Limbe	Batoke			24	Male	Single	Secondary	50,000-100,000	Insufficient	1	Urban	0	0	1	1	1	1	2	10	Never	1	1	No		0	1	1	None	0	0	0	0	1	To beautify the motorcycle	Only during raining weather	Red	I do not know	I do not know	Helmet Gloves Boots	0	1	1	1	0	0	0	0
228	Ernest zih	Limbe	Bota			26	Male	Married	Secondary	50,000-100,000	Sufficient	2	Urban	0	0	0	0	1	1	1	10	Never	0	1			0	1	1	None Reflective clothes	0	0	1	0	1	To beautify the motorcycle	Only during the day	Red	I do not know	I do not know	Helmet Gloves	0	1	1	0	0	0	0	0
229	Ernest zih	Limbe	Batoke			44	Male	Married	Secondary	<50,000	Insufficient	15	Urban	1	0	1	1	0	0		10	Never	1	1	No		0	1	1	None	0	0	0	0	1	To improve visibility to other road users	Only at night	Green	I do not know	I do not know	Helmet Gloves Boots	0	1	1	1	0	0	0	0
230	La	Limbe	Bota		Bakoko	25	Male	Single	Secondary	50,000-100,000	Sufficient	3	Both	1	1	0	1	1	1	2	12	Never	1	1	No		0	1	1	Reflective clothes	0	0	1	0	0	To improve visibility to other road users	At all times when riding	Green	Only on the front of the bike	Once a year	Helmet Boots Long trousers	0	1	0	1	0	1	0	0
231	La	Limbe	Bota		Mile one	33	Male	Married	Secondary	50,000-100,000	Sufficient	3	Both	1	1	0	0	1	1	1	11	Rarely	1	1	No		0	1	1	Reflective clothes	0	0	1	0	0	To improve visibility to other road users	Only at night	Green	Only on the back of the bike	Only when they notice a problem	Boots Thick pollovers Helmet	0	1	0	1	0	0	1	0
232	La	Limbe	Zone 2		Mile 2	32	Male	Married	Secondary	50,000-100,000	Insufficient	10	Both	1	0	0	1	1	1	1	8	Never	0	1			0	1	1	Reflective clothes	0	0	1	0	0	To beautify the motorcycle	Only during raining weather	Red	Only on the front of the bike	Once a year	Helmet	0	1	0	0	0	0	0	0
233	La	Limbe	Seaport			25	Male	Single	Secondary	150,000+	Sufficient	1	Urban	0	0	0	0	1	1	1	18	Occasionally	0	1			1	1	1	Reflective helmets	0	1	0	0	0	To reduce vehicle weight	Only at night	Yellow	Only on the back of the bike	Once a year	Helmet Boots	0	1	0	1	0	0	0	0
234	La	Limbe	Seaport			30	Male	Single	Secondary	50,000-100,000	Insufficient	3	Both	1	0	0	1	0	0		12	Occasionally	1	1	Yes	Minor injury	0	0	0	Reflective clothes	0	0	1	0	0	To beautify the motorcycle	Only at night	Red	Only on the front of the bike	Once a year	Helmet	0	1	0	0	0	0	0	0
235	La	Limbe	Seaport		Mrs	25	Male	Single	Secondary	50,000-100,000	Sufficient	3	Both	1	0	1	1	1	1	2	12	Occasionally	1	1	No		0	1	1	Reflective clothes	0	0	1	0	0	To improve visibility to other road users	Only at night	Red	Only on the back of the bike	Once a year	Helmet Boots	0	1	0	1	0	0	0	0
236	La	Limbe	Seaport			30	Male	Single	Secondary	100,000-150,000	Sufficient	10	Urban	1	0	0	1	0	1	4	10	Never	1	1	No		1	0	0	Reflective clothes	0	0	1	0	0	To reduce vehicle weight	Only during the day	Yellow	Only on the back of the bike	Once a year	Helmet Boots Long trousers	0	1	0	1	0	1	0	0
237	Larissa	Limbe	Seaport		Bokaro	45	Male	Married	Secondary	100,000-150,000	Sufficient	20	Both	1	1	0	0	0	1	1	8	Frequently	1	1	No		1	1	1	Reflective tapes Reflective helmets Reflective clothes	1	1	1	0	0	To improve visibility to other road users	At all times when riding	Yellow	On both the front and the back of the bike	Before every ride	Helmet Gloves Boots Eye glasses Long trousers Thick pollovers	0	1	1	1	1	1	1	0
238	Larissa	Limbe	Seaport		Bokaro	43	Male	Married	Primary	50,000-100,000	Sufficient	18	Urban	1	1	0	0	0	0		10	Rarely	1	1	No		1	1	1	Reflective tapes Reflective helmets Reflective clothes	1	1	1	0	0	To improve visibility to other road users	At all times when riding	Yellow	On both the front and the back of the bike	Before every ride	Helmet Gloves Boots Eye glasses Long trousers	0	1	1	1	1	1	0	0
239	Syveline Zuh	Limbe	Zone 2			33	Male	Single	Primary	150,000+	Insufficient	7	Both	1	0	0	1	1	1	1	14	Occasionally	1	1	Yes	Minor injury	1	1	1	Reflective clothes	0	0	1	0	0	To improve visibility to other road users	Only at night	Yellow	Only on the back of the bike	Once a year	Reflective vest Helmet Boots Eye glasses Long trousers Thick pollovers	1	1	0	1	1	1	1	0
240	Syveline Zuh	Limbe	Zone 2		Half mile	29	Male	Single	Primary	50,000-100,000	Sufficient	6	Both	1	1	0	1	0	1	2	12	Frequently	0	1			1	1	1	Reflective clothes Motorcycle umbrella	0	0	1	1	0	To improve visibility to other road users	Only at night	Yellow	On both the front and the back of the bike	Only when they notice a problem	Boots Long trousers Thick pollovers Helmet	0	1	0	1	0	1	1	0
241	Syveline Zuh	Limbe	Zone 2		Around new market	35	Male	Married	Secondary	100,000-150,000	Largely sufficient	5	Both	1	1	0	1	0	1	2	10	Never	0	1			1	1	1	Motorcycle umbrella	0	0	0	1	0	To improve visibility to other road users	At all times when riding	Green	On both the front and the back of the bike	Before every ride	Long trousers Thick pollovers Gloves	0	0	1	0	0	1	1	0
242	Syveline Zuh	Limbe	Zone 2		New market	38	Male	Married	Secondary	100,000-150,000	Sufficient	2	Both	1	1	0	1	0	1	1	14	Frequently	0	1			0	1	1	Reflective clothes Motorcycle umbrella	0	0	1	1	0	To improve visibility to other road users	Only during raining weather	Yellow	On both the front and the back of the bike	Only when they notice a problem	Helmet Gloves Long trousers Thick pollovers	0	1	1	0	0	1	1	0
243	Syveline Zuh	Limbe	Zone 2		New market	40	Male	Married	Primary	100,000-150,000	Largely sufficient	10	Both	1	1	1	1	0	1	1	10	Occasionally	1	1	Yes	Minor injury	1	1	1	Reflective clothes Motorcycle umbrella	0	0	1	1	0	To improve visibility to other road users	At all times when riding	Green	On both the front and the back of the bike	Only when they notice a problem	Long trousers Thick pollovers Helmet	0	1	0	0	0	1	1	0
244	Syveline Zuh	Limbe	Zone 2		New market	36	Male	Married	Primary	50,000-100,000	Sufficient	3	Urban	1	0	1	1	0	1	1	10	Rarely	0	1			0	1	1	Motorcycle umbrella Reflective clothes	0	0	1	1	0	To beautify the motorcycle	Only during raining weather	Yellow	Only on the back of the bike	Only when they notice a problem	Long trousers Thick pollovers	0	0	0	0	0	1	1	0
245	Syveline Zuh	Limbe	Zone 2		Church Street	32	Male	Single	Secondary	50,000-100,000	Sufficient	4	Urban	1	1	0	1	0	1	2	8	Rarely	0	0			0	1	1	Motorcycle umbrella	0	0	0	1	0	To beautify the motorcycle	Only during raining weather	Yellow	Only on the back of the bike	Only when they notice a problem	Long trousers Thick pollovers Gloves Helmet Boots	0	1	1	1	0	1	1	0
246	Syveline Zuh	Limbe	Zone 2		Half mile	34	Male	Married	Primary	50,000-100,000	Sufficient	3	Urban	1	0	0	1	0	0		8	Occasionally	0	0			1	1	1	Motorcycle umbrella	0	0	0	1	0	To beautify the motorcycle	At all times when riding	Yellow	Only on the back of the bike	Only when they notice a problem	Long trousers Thick pollovers	0	0	0	0	0	1	1	0
247	Syveline Zuh	Limbe	Bota		Bota hospital	24	Male	Single	Secondary	50,000-100,000	Sufficient	1	Both	0	1	0	0	1	0		12	Never	0	1			0	1	1	Reflective clothes Motorcycle umbrella	0	0	1	1	0	To beautify the motorcycle	Only during raining weather	Yellow	Only on the back of the bike	Only when they notice a problem	Thick pollovers Long trousers Boots Eye glasses Gloves Helmet	0	1	1	1	1	1	1	0
248	Syveline Zuh	Limbe	Bota		Bota hospital	29	Male	Married	No formal	50,000-100,000	Sufficient	7	Both	0	0	1	1	0	1	2	12	Never	1	0	No		0	1	1	Reflective clothes	0	0	1	0	0	To reduce vehicle weight	At all times when riding	Red	Only on the back of the bike	Only when they notice a problem	Long trousers Eye glasses Thick pollovers	0	0	0	0	1	1	1	0
249	Syveline zuh	Limbe	Batoke		Bota hospital	33	Male	Married	Secondary	50,000-100,000	Sufficient	15	Both	1	1	0	1	0	1	2	12	Never	0	1			1	1	1	Reflective helmets Reflective clothes Motorcycle umbrella	0	1	1	1	0	To improve visibility to other road users	At all times when riding	Yellow	On both the front and the back of the bike	Only when they notice a problem	Helmet Gloves Boots Eye glasses Long trousers Thick pollovers Reflective vest	1	1	1	1	1	1	1	0
250	Syveline Zuh	Limbe	Seaport			40	Male	Married	No formal	50,000-100,000	Sufficient	5	Both	1	1	0	1	0	1	2	9	Never	1	1	Yes	Minor injury	1	1	1	Reflective clothes Motorcycle umbrella	0	0	1	1	0	To improve visibility to other road users	Only at night	Yellow	Only on the back of the bike	Only when they notice a problem	Helmet Boots Gloves Long trousers Thick pollovers Reflective vest Eye glasses	1	1	1	1	1	1	1	0
251	Syveline Zuh	Limbe	Bota		Middle farms	32	Male	Single	Secondary	50,000-100,000	Sufficient	5	Urban	1	1	0	1	0	1	1	10	Never	1	1	No		1	1	1	Reflective clothes Motorcycle umbrella	0	0	1	1	0	To improve visibility to other road users	At all times when riding	Red	On both the front and the back of the bike	Only when they notice a problem	Helmet Long trousers Eye glasses Thick pollovers	0	1	0	0	1	1	1	0
252	Syveline Zuh	Limbe	Bota		Middle farms	31	Male	Married	Primary	50,000-100,000	Sufficient	2	Both	1	0	0	1	0	1	1	10	Rarely	1	0	No		0	0	0	Reflective clothes Motorcycle umbrella	0	0	1	1	0	To improve visibility to other road users	At all times when riding	Red	On both the front and the back of the bike	Before every ride	Boots Thick pollovers Long trousers Gloves	0	0	1	1	0	1	1	0
253	Syveline Zuh	Limbe	Bota		Limbe camp	45	Male	Married	Tertiary	100,000-150,000	Sufficient	5	Both	1	1	0	0	0	1	2	12	Never	1	1	No		1	1	1	Motorcycle umbrella Reflective clothes	0	0	1	1	0	To improve visibility to other road users	Only at night	Yellow	Only on the back of the bike	Once a year	Long trousers Thick pollovers Reflective vest Helmet Gloves Boots Eye glasses	1	1	1	1	1	1	1	0
254	Syveline Zuh	Limbe	Bota		Middle	28	Male	Married	Primary	50,000-100,000	Sufficient	5	Both	1	0	1	1	0	1	2	10	Never	1	1	Yes	No injury	1	1	1	Reflective helmets Motorcycle umbrella Reflective clothes	0	1	1	1	0	To beautify the motorcycle	At all times when riding	Green	On both the front and the back of the bike	Only when they notice a problem	Helmet Gloves Boots Long trousers	0	1	1	1	0	1	0	0
255	Syveline Zuh	Limbe	Bota		Limbe camp	25	Male	Single	Secondary	100,000-150,000	Insufficient	2	Both	1	0	0	1	0	1	2	9	Never	1	1	Yes	No injury	1	1	1	Reflective helmets Reflective clothes	0	1	1	0	0	To beautify the motorcycle	Only at night	Yellow	On both the front and the back of the bike	Before every ride	Long trousers Eye glasses Thick pollovers Helmet Gloves Boots	0	1	1	1	1	1	1	0
256	Syveline Zuh	Limbe	Bota		Limbe camp	37	Male	Married	Secondary	100,000-150,000	Sufficient	3	Both	1	0	1	1	0	1	1	11	Never	1	1	No		0	1	1	Reflective clothes Motorcycle umbrella	0	0	1	1	0	To improve visibility to other road users	At all times when riding	Yellow	Only on the back of the bike	Only when they notice a problem	Helmet Eye glasses Gloves Boots Long trousers Thick pollovers	0	1	1	1	1	1	1	0
257	Syveline Zuh	Limbe	Bota		Limbe camp	43	Male	Married	Secondary	100,000-150,000	Sufficient	6	Both	0	0	0	0	0	1	1	11	Never	0	1			1	1	1	Motorcycle umbrella Reflective clothes	0	0	1	1	0	To beautify the motorcycle	At all times when riding	Yellow	Only on the back of the bike	Before every ride	Gloves Long trousers Eye glasses Thick pollovers	0	0	1	0	1	1	1	0
258	Syveline Zuh	Limbe	Bota		Limbe Camp	25	Male	Single	No formal	50,000-100,000	Sufficient	2	Both	0	1	0	0	0	0		8	Occasionally	1	1	Yes	No injury	1	1	1	Reflective clothes Motorcycle umbrella	0	0	1	1	0	To beautify the motorcycle	Only at night	Green	On both the front and the back of the bike	Only when they notice a problem	Long trousers Thick pollovers Helmet Gloves	0	1	1	0	0	1	1	0
259	Syveline Zuh	Limbe	Bota		Limbe camp	48	Male	Married	Secondary	100,000-150,000	Insufficient	1	Both	0	0	0	0	0	1	2	10	Never	0	1			0	1	0	Motorcycle umbrella	0	0	0	1	0	To beautify the motorcycle	Only during raining weather	Red	On both the front and the back of the bike	Only when they notice a problem	Gloves Helmet Eye glasses Boots Long trousers Thick pollovers	0	1	1	1	1	1	1	0
260	Syveline Zuh	Limbe	Bota		Middle farms	29	Male	Single	Primary	50,000-100,000	Sufficient	6	Both	1	1	0	0	1	1	2	9	Rarely	1	1	No		0	1	1	Motorcycle umbrella Reflective clothes	0	0	1	1	0	To beautify the motorcycle	At all times when riding	Yellow	On both the front and the back of the bike	Only when they notice a problem	Helmet Long trousers Thick pollovers	0	1	0	0	0	1	1	0
261	Syveline Zuh	Limbe	Bota		Bota hospital	38	Male	Single	Secondary	50,000-100,000	Sufficient	6	Both	1	1	0	1	0	0		9	Rarely	1	1	Yes	Minor injury	1	0	1	Reflective clothes Motorcycle umbrella	0	0	1	1	0	To beautify the motorcycle	Only at night	Red	On both the front and the back of the bike	Only when they notice a problem	Eye glasses	0	0	0	0	1	0	0	0
262	Syveline Zuh	Limbe	Bota			36	Male	Married	Primary	50,000-100,000	Sufficient	3	Both	1	1	0	1	0	1	2	11	Occasionally	0	0			1	1	0	Reflective helmets	0	1	0	0	0	To reduce vehicle weight	At all times when riding	Green	On both the front and the back of the bike	Only when they notice a problem	Gloves Long trousers Thick pollovers	0	0	1	0	0	1	1	0
263	Syveline Zuh	Limbe	Moliwe		Quarter 2	35	Male	Married	Secondary	50,000-100,000	Sufficient	6	Both	1	1	0	0	0	1	4	12	Never	0	1			1	1	1	Reflective clothes	0	0	1	0	0	To improve visibility to other road users	At all times when riding	Yellow	On both the front and the back of the bike	Only when they notice a problem	Long trousers Thick pollovers Gloves Helmet	0	1	1	0	0	1	1	0
264	Syveline Zuh	Limbe	Moliwe		Quarter 2	50	Male	Married	Tertiary	50,000-100,000	Sufficient	10	Both	1	1	1	1	0	0		11	Rarely	1	1	Yes	Severe injury	1	1	1	Motorcycle umbrella Reflective clothes	0	0	1	1	0	To beautify the motorcycle	At all times when riding	Green	On both the front and the back of the bike	Only when they notice a problem	Boots Gloves Helmet Reflective vest Eye glasses Long trousers Thick pollovers	1	1	1	1	1	1	1	0
265	Syveline Zuh	Limbe	Moliwe		Mile four market	25	Male	Single	Secondary	50,000-100,000	Sufficient	1	Both	0	0	0	0	0	0		13	Occasionally	1	1	Yes	Minor injury	1	1	1	Motorcycle umbrella	0	0	0	1	0	To beautify the motorcycle	Only at night	Green	Only on the back of the bike	Only when they notice a problem	Long trousers Thick pollovers Boots Helmet	0	1	0	1	0	1	1	0
266	Syveline Zuh	Limbe	Moliwe		Mile 4 market	46	Male	Married	No formal	50,000-100,000	Sufficient	1	Both	1	1	0	1	0	1	1	14	Rarely	0	1			1	1	1	Reflective clothes	0	0	1	0	0	To beautify the motorcycle	At all times when riding	Green	On both the front and the back of the bike	Only when they notice a problem	Eye glasses Long trousers Helmet Gloves Thick pollovers	0	1	1	0	1	1	1	0
267	Syveline Zuh	Limbe	Moliwe		Mile 4 market	30	Male	Married	Tertiary	50,000-100,000	Insufficient	1	Both	1	0	0	0	0	0		13	Occasionally	1	1	Yes	No injury	1	1	1	Reflective clothes Motorcycle umbrella	0	0	1	1	0	To beautify the motorcycle	Only at night	Green	On both the front and the back of the bike	Only when they notice a problem	Eye glasses Long trousers Thick pollovers Boots Gloves Helmet	0	1	1	1	1	1	1	0
268	Syveline Zuh	Limbe	Moliwe		Mile 4 quarter 4	24	Male	Single	Primary	50,000-100,000	Sufficient	3	Both	1	0	0	1	0	1	1	10	Never	1	1	Yes	Minor injury	0	1	1	Motorcycle umbrella	0	0	0	1	0	To reduce vehicle weight	Only at night	Red	Only on the back of the bike	Only when they notice a problem	Long trousers Helmet Boots Thick pollovers	0	1	0	1	0	1	1	0
269	Syveline Zuh	Limbe	Moliwe		Old road mile 4	35	Male	Married	No formal	100,000-150,000	Largely sufficient	6	Both	1	1	0	1	0	1	2	13	Frequently	0	1			1	1	1	Reflective helmets	0	1	0	0	0	To reduce vehicle weight	At all times when riding	Red	Only on the back of the bike	Only when they notice a problem	Helmet Long trousers Thick pollovers	0	1	0	0	0	1	1	0
270	Syveline Zuh	Limbe	Moliwe		Pls road mile 4	22	Male	Single	Primary	50,000-100,000	Largely sufficient	1	Both	0	1	0	1	0	1	1	10	Occasionally	1	1	No		1	1	1	Motorcycle umbrella Reflective clothes	0	0	1	1	0	To beautify the motorcycle	At all times when riding	Green	On both the front and the back of the bike	Before every ride	Long trousers Thick pollovers Helmet Boots	0	1	0	1	0	1	1	0
271	Syveline Zuh	Limbe	Moliwe		Mile 4 quarter 20	50	Male	Widowed	No formal	50,000-100,000	Insufficient	12	Both	1	1	0	1	0	1	2	10	Rarely	1	1	Yes	Severe injury	1	1	1	Motorcycle umbrella Reflective clothes	0	0	1	1	0	To beautify the motorcycle	Only at night	Green	On both the front and the back of the bike	Once a year	Helmet Long trousers Thick pollovers	0	1	0	0	0	1	1	0
272	Syveline Zuh	Limbe	Moliwe		Mile 4 park	44	Male	Married	Secondary	100,000-150,000	Largely sufficient	12	Both	1	1	0	1	1	0		9	Occasionally	1	1	Yes	Minor injury	1	1	1	Reflective clothes Motorcycle umbrella	0	0	1	1	0	To improve visibility to other road users	At all times when riding	Yellow	On both the front and the back of the bike	Only when they notice a problem	Thick pollovers Long trousers Eye glasses Boots Gloves Helmet Reflective vest	1	1	1	1	1	1	1	0
273	Syveline Zuh	Limbe	Moliwe		Mile 4 park	41	Male	Single	Secondary	100,000-150,000	Sufficient	6	Urban	1	1	0	1	0	1	2	11	Occasionally	1	1	No		1	1	1	Motorcycle umbrella Reflective helmets	0	1	0	1	0	To improve visibility to other road users	At all times when riding	Yellow	On both the front and the back of the bike	Only when they notice a problem	Long trousers Thick pollovers Boots	0	0	0	1	0	1	1	0
274	Syveline Zuh	Limbe	Moliwe		Opposite mile 4 park	33	Male	Married	Primary	100,000-150,000	Sufficient	3	Both	1	0	0	1	0	1	2	11	Rarely	0	1			1	1	1	Reflective helmets Motorcycle umbrella	0	1	0	1	0	To beautify the motorcycle	Only during the day	Green	Only on the back of the bike	Only when they notice a problem	Eye glasses Thick pollovers Long trousers	0	0	0	0	1	1	1	0
275	Syveline Zuh	Limbe	Moliwe		Old road mile 4	38	Male	Married	Secondary	100,000-150,000	Sufficient	6	Both	1	1	0	0	0	1	1	11	Occasionally	1	1	Yes	Minor injury	0	1	0	Reflective helmets Motorcycle umbrella Reflective clothes	0	1	1	1	0	To beautify the motorcycle	Only at night	Green	On both the front and the back of the bike	Only when they notice a problem	Helmet Long trousers Thick pollovers	0	1	0	0	0	1	1	0
276	Syveline Zuh	Limbe	Moliwe		Check point mile 4	23	Male	Single	Secondary	50,000-100,000	Largely sufficient	1	Both	1	0	0	1	0	1	1	9	Never	0	1			1	1	1	Reflective clothes Motorcycle umbrella	0	0	1	1	0	To improve visibility to other road users	At all times when riding	Yellow	On both the front and the back of the bike	Only when they notice a problem	Helmet Long trousers Thick pollovers	0	1	0	0	0	1	1	0
277	Syveline Zuh	Limbe	Moliwe		Mile 4 Market	42	Male	Married	Tertiary	50,000-100,000	Sufficient	5	Both	1	0	0	1	0	1	2	10	Occasionally	1	1	Yes	Minor injury	1	1	1	Motorcycle umbrella Reflective clothes	0	0	1	1	0	To improve visibility to other road users	At all times when riding	Red	On both the front and the back of the bike	Only when they notice a problem	Long trousers Thick pollovers Helmet Boots	0	1	0	1	0	1	1	0
278	Syveline Zuh	Limbe	Moliwe		Mile 4 market	29	Male	Married	Tertiary	50,000-100,000	Insufficient	5	Both	1	1	0	1	0	1	2	11	Occasionally	1	1	Yes	Minor injury	0	1	1	Motorcycle umbrella Reflective clothes	0	0	1	1	0	To improve visibility to other road users	Only during raining weather	Yellow	On both the front and the back of the bike	I do not know	Thick pollovers Long trousers Helmet	0	1	0	0	0	1	1	0
279	Syveline Zuh	Limbe	Moliwe		Fako bakery mile 4	37	Male	Single	Tertiary	100,000-150,000	Largely sufficient	4	Both	1	1	0	0	0	1	1	13	Frequently	1	1	Yes	Severe injury	1	1	1	Reflective clothes Motorcycle umbrella	0	0	1	1	0	To improve visibility to other road users	At all times when riding	Green	On both the front and the back of the bike	Only when they notice a problem	Thick pollovers Long trousers Reflective vest Helmet Gloves Boots Eye glasses	1	1	1	1	1	1	1	0
280	Syveline Zuh	Limbe	Moliwe		Check point mile 4	33	Male	Married	Tertiary	50,000-100,000	Insufficient	4	Both	1	1	0	0	0	1	1	13	Frequently	1	1	Yes	Minor injury	1	1	1	Reflective clothes	0	0	1	0	0	To improve visibility to other road users	At all times when riding	Yellow	On both the front and the back of the bike	Before every ride	Thick pollovers Long trousers Boots Gloves Helmet	0	1	1	1	0	1	1	0
281	Syveline Zuh	Limbe	Moliwe		Check point mile 4	45	Male	Married	Secondary	100,000-150,000	Largely sufficient	9	Both	1	1	0	1	1	1	2	12	Occasionally	1	1	Yes	Minor injury	1	1	1	Reflective clothes Motorcycle umbrella Reflective helmets	0	1	1	1	0	To improve visibility to other road users	At all times when riding	Yellow	On both the front and the back of the bike	Before every ride	Thick pollovers Long trousers Eye glasses Boots Gloves Helmet Reflective vest	1	1	1	1	1	1	1	0
282	Syveline Zuh	Limbe	Zone 2		Otis junction	41	Male	Married	No formal	100,000-150,000	Largely sufficient	9	Both	1	1	0	0	1	1	2	9	Rarely	1	1	Yes	No injury	1	1	1	Reflective clothes	0	0	1	0	0	To improve visibility to other road users	At all times when riding	Yellow	On both the front and the back of the bike	Only when they notice a problem	Long trousers Thick pollovers	0	0	0	0	0	1	1	0
283	Syveline Zuh	Limbe	Zone 2		Otis junction	45	Male	Married	Secondary	100,000-150,000	Largely sufficient	8	Both	1	1	0	1	0	1	1	13	Occasionally	1	1	Yes	Severe injury	1	1	1	Reflective clothes	0	0	1	0	0	To beautify the motorcycle	At all times when riding	Yellow	On both the front and the back of the bike	Before every ride	Long trousers Thick pollovers Helmet	0	1	0	0	0	1	1	0
284	Syveline Zuh	Limbe	Zone 2		Council Market	25	Male	Single	Tertiary	50,000-100,000	Largely sufficient	2	Both	0	0	0	1	0	1	1	11	Rarely	1	1	Yes	Minor injury	1	1	1	Motorcycle umbrella Reflective helmets	0	1	0	1	0	To beautify the motorcycle	Only during raining weather	Yellow	On both the front and the back of the bike	Before every ride	Long trousers Thick pollovers Helmet	0	1	0	0	0	1	1	0
285	Ukah Dickson k	Limbe	Zone 2		Ochi junction	31	Male	Single	Primary	150,000+	Sufficient	2	Both	0	1	1	1	1	1	1	16	Occasionally	0	1			1	1	1	Reflective tapes Reflective helmets Reflective clothes Motorcycle umbrella	1	1	1	1	0	To improve visibility to other road users	Only at night	Yellow	On both the front and the back of the bike	Before every ride	Reflective vest Helmet Gloves Boots Eye glasses Long trousers Thick pollovers	1	1	1	1	1	1	1	0
286	Ukah Dickson k	Limbe	Zone 2		Mile one hospital	27	Male	Single	Primary	100,000-150,000	Insufficient	3	Both	1	1	0	1	1	0		18	Frequently	1	1	No		1	0	1	Reflective tapes	1	0	0	0	0	To improve visibility to other road users	At all times when riding	Yellow	Only on the back of the bike	Before every ride	Reflective vest Helmet Gloves Eye glasses Long trousers Thick pollovers	1	1	1	0	1	1	1	0
287	Ukah Dickson k	Limbe	Zone 2			45	Male	Married	Secondary	150,000+	Sufficient	6	Both	1	1	0	1	1	1	1	12	Rarely	0	1			1	1	1	Reflective clothes	0	0	1	0	0	To improve visibility to other road users	At all times when riding	Yellow	On both the front and the back of the bike	Only when they notice a problem	Reflective vest Helmet Gloves Boots Eye glasses Long trousers Thick pollovers	1	1	1	1	1	1	1	0
288	Ukah Dickson k	Limbe	Zone 2		Ochi junction	28	Male	Single	Primary	150,000+	Sufficient	7	Both	1	1	0	1	0	1	1	16	Occasionally	1	1	Yes	Minor injury	1	1	1	Reflective clothes	0	0	1	0	0	To improve visibility to other road users	At all times when riding	Yellow	Only on the front of the bike	Only when they notice a problem	Reflective vest Gloves Boots Eye glasses Long trousers Thick pollovers	1	0	1	1	1	1	1	0
289	Ukah Dickson k	Limbe	Zone 2			34	Male	Single	Primary	100,000-150,000	Sufficient	3	Urban	0	1	1	1	1	1	1	20	Frequently	1	1	Yes	Severe injury	1	1	1	Reflective tapes Reflective helmets Reflective clothes	1	1	1	0	0	To reduce vehicle weight	At all times when riding	Yellow	On both the front and the back of the bike	Once a year	Reflective vest Helmet Gloves Boots Eye glasses Long trousers Thick pollovers	1	1	1	1	1	1	1	0
290	Ukah Dickson k	Limbe	Zone 2			36	Male	Single	Tertiary	150,000+	Sufficient	3	Both	1	1	0	1	0	1	1	17	Occasionally	1	1	Yes	Minor injury	1	1	1	Reflective helmets Reflective clothes Motorcycle umbrella	0	1	1	1	0	To improve visibility to other road users	Only at night	Yellow	On both the front and the back of the bike	Before every ride	Helmet Gloves Boots Eye glasses Long trousers Thick pollovers	0	1	1	1	1	1	1	0
291	Ukah Dickson k	Limbe	Zone 2		Ochi junction	37	Male	Single	Primary	150,000+	Largely sufficient	3	Both	1	1	0	0	0	0		18	Frequently	1	1	No		1	1	1	Reflective clothes	0	0	1	0	0	To beautify the motorcycle	Only at night	Yellow	On both the front and the back of the bike	Only when they notice a problem	Helmet Gloves Boots Eye glasses Long trousers	0	1	1	1	1	1	0	0
292	Ukah Dickson k	Limbe	Zone 2			34	Male	Single	Tertiary	100,000-150,000	Insufficient	3	Both	0	1	1	1	0	1	1	14	Occasionally	1	1	No		1	1	1	Reflective tapes	1	0	0	0	0	To improve visibility to other road users	Only at night	Yellow	On both the front and the back of the bike	Only when they notice a problem	Helmet Gloves Boots Thick pollovers	0	1	1	1	0	0	1	0
293	Dickson k	Limbe	Zone 2		Ochi junction	29	Male	Married	Secondary	100,000-150,000	Sufficient	3	Both	1	1	1	1	1	1	2	16	Occasionally	1	1	Yes	Minor injury	1	1	1	Reflective tapes Reflective helmets Reflective clothes Motorcycle umbrella	1	1	1	1	0	To improve visibility to other road users	At all times when riding	Yellow	On both the front and the back of the bike	Only when they notice a problem	Helmet Gloves Boots Eye glasses Long trousers Thick pollovers	0	1	1	1	1	1	1	0
294	Dickson kum	Limbe	Bota			45	Male	Married	Secondary	100,000-150,000	Sufficient	9	Both	1	1	0	0	1	1	1	12	Rarely	1	1	No		1	1	1	Reflective tapes Reflective clothes	1	0	1	0	0	To improve visibility to other road users	At all times when riding	Red	On both the front and the back of the bike	Only when they notice a problem	Helmet Boots	0	1	0	1	0	0	0	0
295	Dickson kum	Limbe	Bota		Sokolo market	41	Male	Married	Primary	50,000-100,000	Insufficient	3	Both	0	0	0	1	1	0		12	Rarely	1	1	No		1	1	1	Reflective tapes Reflective clothes	1	0	1	0	0	To improve visibility to other road users	Only during raining weather	Yellow	On both the front and the back of the bike	Only when they notice a problem	Helmet Gloves Boots Eye glasses Long trousers Thick pollovers	0	1	1	1	1	1	1	0
296	Dickson kum	Limbe	Bota		Sokolo market	23	Male	Single	Secondary	50,000-100,000	Sufficient	3	Both	0	0	0	1	1	1	1	14	Occasionally	1	0	No		1	1	1	Reflective tapes Reflective clothes Motorcycle umbrella	1	0	1	1	0	To improve visibility to other road users	Only at night	Yellow	I do not know	Before every ride	Helmet	0	1	0	0	0	0	0	0
297	Ernest zih	Limbe	Zone 2			27	Male	Single	Secondary	50,000-100,000	Insufficient	1	Urban	0	0	0	0	1	1	1	12	Frequently	0	0			1	1	1	Reflective helmets	0	1	0	0	0	To beautify the motorcycle	At all times when riding	Yellow	I do not know	Only when they notice a problem	Helmet Boots	0	1	0	1	0	0	0	0
298	La	Limbe	Bota		Sokolo	26	Male	Single	Secondary	150,000+	Sufficient	2	Both	0	0	0	1	1	1	1	20	Frequently	1	1	Yes	Minor injury	1	1	0	Reflective clothes	0	0	1	0	0	To beautify the motorcycle	Only at night	Yellow	Only on the front of the bike	Once a year	Helmet	0	1	0	0	0	0	0	0
299	La	Limbe	Batoke		Market entrance	30	Male	Single	Secondary	150,000+	Sufficient	1	Both	0	0	0	0	1	1	1	15	Frequently	0	1			0	1	0	Reflective clothes	0	0	1	0	0	To beautify the motorcycle	Only at night	Red	Only on the front of the bike	Once a year	Thick pollovers Boots	0	0	0	1	0	0	1	0
300	Ukah Dickson k	Limbe	Zone 2			30	Male	Single	Secondary	150,000+	Largely sufficient	4	Both	1	1	1	1	1	1	1	20	Frequently	1	1	Yes	Minor injury	0	1	1	Reflective tapes Reflective helmets Reflective clothes	1	1	1	0	0	To improve visibility to other road users	At all times when riding	Yellow	Only on the back of the bike	Only when they notice a problem	Helmet Gloves Boots Long trousers Thick pollovers	0	1	1	1	0	1	1	0
301	Agnes	Tiko		Holforth		26	Male	Married	Tertiary	100,000-150,000	Sufficient	1	Both	1	0	0	1	0	1	2	14	Occasionally	1	0	No		1	1	1	Reflective clothes	0	0	1	0	0	To improve visibility to other road users	Only during raining weather	Yellow	Only on the back of the bike	Only when they notice a problem	Gloves Long trousers Thick pollovers	0	0	1	0	0	1	1	0
302	Ettah Agnes	Tiko		Tiko town	Commandant Street	33	Female	Single	Secondary	50,000-100,000	Insufficient	1	Urban	0	0	0	0	0	1	2	14	Occasionally	1	1	Yes	Minor injury	1	1	1	Reflective tapes Reflective helmets Reflective clothes Motorcycle umbrella	1	1	1	1	0	To improve visibility to other road users	Only at night	White	Only on the front of the bike	Once a year	Helmet Gloves Boots Eye glasses Long trousers Thick pollovers	0	1	1	1	1	1	1	0
303	Ettah Agnes	Tiko		Tiko town	Tiko Roundabout	29	Male	Married	Tertiary	50,000-100,000	Sufficient	2	Urban	1	0	0	1	0	1	1	6	Never	0	1			0	0	0	Reflective clothes	0	0	1	0	0	To improve visibility to other road users	At all times when riding	Green	On both the front and the back of the bike	Only when they notice a problem	Helmet Boots Eye glasses	0	1	0	1	1	0	0	0
304	Ettah Agnes	Tiko		Tiko town	Street 6	38	Male	Divorced	No formal	<50,000	Insufficient	12	Both	0	0	1	0	1	1	2	12	Frequently	1	1	Yes	Severe injury	1	1	1	Reflective clothes	0	0	1	0	0	To improve visibility to other road users	Only at night	White	Only on the back of the bike	I do not know	Helmet Boots Long trousers	0	1	0	1	0	1	0	0
305	Ettah Agnes	Tiko		Tiko town	Street 6	21	Male	Single	Secondary	100,000-150,000	Insufficient	2	Both	0	0	0	0	1	0		12	Frequently	1	1	Yes	Severe injury	1	1	1	Reflective clothes Motorcycle umbrella	0	0	1	1	0	To improve visibility to other road users	At all times when riding	Green	On both the front and the back of the bike	Before every ride	Helmet Boots Long trousers Thick pollovers	0	1	0	1	0	1	1	0
306	Ettah Agnes	Tiko		Tiko town	Street 6	32	Male	Single	No formal	<50,000	Insufficient	15	Both	1	0	1	1	0	1	1	10	Occasionally	0	0			1	0	0	Reflective clothes	0	0	1	0	0	To improve visibility to other road users	At all times when riding	Yellow	On both the front and the back of the bike	Before every ride	Helmet Gloves Boots Thick pollovers	0	1	1	1	0	0	1	0
307	Ettah Agnes	Tiko		Tiko town	Street 6	36	Male	Single	Primary	<50,000	Insufficient	14	Urban	0	1	0	0	0	1	2	12	Never	0	1			0	1	1	Reflective clothes	0	0	1	0	0	To improve visibility to other road users	Only at night	Yellow	On both the front and the back of the bike	Once a year	Helmet Boots Thick pollovers	0	1	0	1	0	0	1	0
308	Ettah Agnes	Tiko		Tiko town	Tiko motor Park	49	Male	Married	Secondary	100,000-150,000	Insufficient	6	Urban	1	0	0	0	1	0		12	Frequently	0	1			1	1	1	Reflective tapes Reflective clothes	1	0	1	0	0	To improve visibility to other road users	Only at night	Red	Only on the back of the bike	Only when they notice a problem	Helmet Gloves Boots Eye glasses	0	1	1	1	1	0	0	0
309	Ettah Agnes	Tiko		Tiko town	Tiko round about	43	Male	Married	Secondary	150,000+	Sufficient	3	Both	1	0	0	0	0	1	1	12	Occasionally	0	1			1	1	1	Reflective clothes Reflective helmets Motorcycle umbrella	0	1	1	1	0	To improve visibility to other road users	At all times when riding	Red	On both the front and the back of the bike	Only when they notice a problem	Helmet Boots Thick pollovers	0	1	0	1	0	0	1	0
310	Ettah Agnes	Tiko		Tiko town	Tiko roundabout	42	Male	Married	Primary	50,000-100,000	Insufficient	15	Both	1	0	0	1	0	1	3	12	Occasionally	0	1			1	0	1	Reflective helmets Reflective clothes	0	1	1	0	0	To improve visibility to other road users	At all times when riding	Yellow	Only on the back of the bike	I do not know	Helmet	0	1	0	0	0	0	0	0
311	Ettah Agnes	Tiko		Tiko town	New Quater	30	Male	Single	Secondary	50,000-100,000	Insufficient	3	Both	1	0	0	1	1	1	2	6	Occasionally	1	1	Yes	Severe injury	1	1	1	Reflective clothes	0	0	1	0	0	To improve visibility to other road users	At all times when riding	Yellow	On both the front and the back of the bike	Only when they notice a problem	Helmet Boots	0	1	0	1	0	0	0	0
312	Ettah Agnes	Tiko		Tiko town	New Quater	23	Male	Single	Secondary	50,000-100,000	Insufficient	2	Urban	1	0	0	1	1	1	1	12	Never	1	1	No		0	1	1	Reflective tapes Reflective clothes	1	0	1	0	0	To improve visibility to other road users	Only at night	Green	Only on the back of the bike	I do not know	Helmet Gloves Boots	0	1	1	1	0	0	0	0
313	Ettah Agnes	Tiko		Tiko town	Tiko roundabout	40	Male	Single	Secondary	100,000-150,000	Sufficient	8	Both	1	0	0	1	0	1	2	19	Occasionally	1	1	No		1	1	1	Reflective clothes	0	0	1	0	0	To improve visibility to other road users	At all times when riding	Yellow	On both the front and the back of the bike	Only when they notice a problem	Helmet Gloves Boots Long trousers	0	1	1	1	0	1	0	0
314	Ettah Agnes	Tiko		Mutengene	Mutengene market	28	Male	Married	No formal	50,000-100,000	Insufficient	8	Both	0	0	0	0	0	1	2	18	Occasionally	1	1	No		1	1	1	Reflective clothes	0	0	1	0	0	To improve visibility to other road users	Only at night	Yellow	Only on the back of the bike	Only when they notice a problem	Helmet Gloves Boots Long trousers	0	1	1	1	0	1	0	0
315	Ettah Agnes	Tiko		Mutengene	Tomato market	28	Male	Single	Secondary	150,000+	Insufficient	4	Urban	1	0	0	0	0	1	1	8	Never	1	1	Yes	Minor injury	0	0	0	Reflective clothes	0	0	1	0	0	To improve visibility to other road users	Only at night	Red	On both the front and the back of the bike	Only when they notice a problem	Helmet	0	1	0	0	0	0	0	0
316	Ettah Agnes	Tiko		Kange	Kange	58	Male	Married	Primary	50,000-100,000	Insufficient	3	Urban	1	1	0	1	0	1	2	5	Rarely	0	1			1	1	1	Reflective clothes	0	0	1	0	0	To improve visibility to other road users	At all times when riding	Red	Only on the back of the bike	Only when they notice a problem	Helmet Gloves	0	1	1	0	0	0	0	0
317	Obi	Tiko		Tiko town	Tiki park	40	Male	Single	Primary	50,000-100,000	Insufficient	23	Rural	1	1	0	1	1	1	3	6	Never	1	1	Yes	Minor injury	1	0	0	Reflective tapes	1	0	0	0	0	To improve visibility to other road users	At all times when riding	Yellow	Only on the front of the bike	Only when they notice a problem	Helmet Long trousers Thick pollovers Gloves Boots	0	1	1	1	0	1	1	0
318	Obi	Tiko		Tiko town	Round about	22	Male	Single	Secondary	100,000-150,000	Insufficient	4	Rural	1	0	0	1	1	1	1	15	Frequently	0	1			0	1	1	Reflective tapes Reflective clothes	1	0	1	0	0	To improve visibility to other road users	At all times when riding	Red	Only on the back of the bike	Before every ride	Reflective vest Boots	1	0	0	1	0	0	0	0
319	Obi	Tiko		Tiko town	Street 6	35	Male	Single	Primary	50,000-100,000	Insufficient	2	Both	0	0	0	1	0	1	1	18	Frequently	1	1	No		1	1	1	Reflective tapes Reflective helmets Reflective clothes Motorcycle umbrella	1	1	1	1	0	To improve visibility to other road users	At all times when riding	White	Only on the front of the bike	Before every ride	Helmet Reflective vest Gloves Boots Eye glasses	1	1	1	1	1	0	0	0
320	Obi	Tiko		Tiko town	Street 6	28	Male	Single	Secondary	50,000-100,000	Insufficient	2	Both	0	0	1	1	0	1	2	14	Occasionally	0	1			0	1	1	Reflective tapes Reflective helmets Reflective clothes Motorcycle umbrella	1	1	1	1	0	To improve visibility to other road users	At all times when riding	White	On both the front and the back of the bike	Once a year	Helmet Gloves Reflective vest Boots Eye glasses Long trousers Thick pollovers	1	1	1	1	1	1	1	0
321	Obi	Tiko		Tiko town	Street 6	26	Male	Single	Primary	50,000-100,000	Insufficient	2	Both	0	0	1	1	0	1	1	12	Frequently	1	1	No		1	1	1	Reflective helmets Reflective clothes Reflective tapes	1	1	1	0	0	To improve visibility to other road users	Only at night	Yellow	On both the front and the back of the bike	Before every ride	Gloves Helmet Reflective vest Boots Eye glasses	1	1	1	1	1	0	0	0
322	Obi	Tiko		Tiko town	Behind Tiko market	40	Male	Single	Secondary	50,000-100,000	Insufficient	8	Both	1	0	0	1	1	1	1	12	Never	1	0	No		1	1	1	Reflective tapes Reflective clothes	1	0	1	0	0	To improve visibility to other road users	Only at night	Red	On both the front and the back of the bike	Before every ride	Helmet Boots Long trousers Thick pollovers	0	1	0	1	0	1	1	0
323	Obi	Tiko		Mutengene	Tomato market	27	Male	Single	Secondary	50,000-100,000	Insufficient	4	Urban	1	0	0	1	0	1	1	8	Occasionally	1	0	Yes	Minor injury	1	1	1	Reflective tapes Reflective clothes	1	0	1	0	0	To improve visibility to other road users	Only at night	Red	On both the front and the back of the bike	Only when they notice a problem	Helmet	0	1	0	0	0	0	0	0
324	Obi	Tiko		Tiko town	Commander street	24	Male	Single	Primary	50,000-100,000	Sufficient	5	Urban	1	0	0	1	0	1	2	10	Never	1	1	Yes	Severe injury	0	1	1	Reflective tapes Reflective clothes	1	0	1	0	0	To improve visibility to other road users	At all times when riding	Yellow	On both the front and the back of the bike	Before every ride	Reflective vest Gloves Boots Long trousers	1	0	1	1	0	1	0	0
325	Peter	Tiko		Holforth	Holfor market	32	Male	Single	Secondary	50,000-100,000	Sufficient	3	Urban	1	0	0	0	0	1	1	8	Never	1	1	No		0	1	1	Reflective helmets	0	1	0	0	0	To improve visibility to other road users	At all times when riding	Green	On both the front and the back of the bike	Only when they notice a problem	Helmet Gloves Boots Thick pollovers	0	1	1	1	0	0	1	0
326	Peter	Tiko		Tiko town	Street 6	22	Male	Single	Secondary	100,000-150,000	Sufficient	3	Both	1	0	0	1	0	1	2	8	Occasionally	0	1			1	1	1	Reflective clothes	0	0	1	0	0	I do not know	Only during raining weather	Red	Only on the back of the bike	Before every ride	Helmet Gloves Boots Eye glasses Long trousers Thick pollovers	0	1	1	1	1	1	1	0
327	Peter	Tiko		Tiko town	Tiko roundabout	27	Male	Single	Primary	50,000-100,000	Insufficient	8	Both	0	1	0	0	0	1	1	14	Rarely	0	0			1	1	1	Reflective clothes	0	0	1	0	0	I do not know	Only during the day	Yellow	On both the front and the back of the bike	Before every ride	Helmet Gloves Boots Eye glasses Thick pollovers Long trousers	0	1	1	1	1	1	1	0
328	Peter	Tiko		Tiko town	Street 6	29	Male	Single	Secondary	50,000-100,000	Insufficient	2	Urban	1	0	0	1	0	1	1	12	Occasionally	1	1	No		1	1	1	Reflective tapes Reflective clothes	1	0	1	0	0	To improve visibility to other road users	Only during raining weather	Yellow	On both the front and the back of the bike	Only when they notice a problem	Helmet Boots Gloves Eye glasses Thick pollovers	0	1	1	1	1	0	1	0
329	Peter	Tiko		Tiko town	Street 6	35	Male	Single	Secondary	100,000-150,000	Sufficient	9	Urban	0	0	0	1	0	1	1	12	Occasionally	0	1			1	1	1	Reflective tapes Reflective clothes	1	0	1	0	0	To improve visibility to other road users	At all times when riding	Green	On both the front and the back of the bike	Only when they notice a problem	Thick pollovers Long trousers Helmet	0	1	0	0	0	1	1	0
330	Peter	Tiko		Tiko town	Likumba bridge	23	Male	Single	Secondary	50,000-100,000	Sufficient	2	Urban	0	0	0	1	0	1	2	12	Never	1	1	Yes	Severe injury	1	1	1	Reflective tapes Reflective clothes	1	0	1	0	0	I do not know	At all times when riding	Green	On both the front and the back of the bike	Before every ride	Helmet Long trousers Boots Thick pollovers	0	1	0	1	0	1	1	0
331	Randolf	Tiko		Tiko town	Round about	30	Male	Single	Secondary	50,000-100,000	Sufficient	2	Urban	1	1	0	1	0	1	2	12	Occasionally	1	1	No		1	1	1	Reflective helmets Reflective clothes Motorcycle umbrella	0	1	1	1	0	To improve visibility to other road users	At all times when riding	Red	On both the front and the back of the bike	Only when they notice a problem	Helmet Boots Long trousers Thick pollovers	0	1	0	1	0	1	1	0
332	Randolf	Tiko		Tiko town	Tiko round about	38	Female	Married	Primary	100,000-150,000	Insufficient	15	Urban	1	0	0	1	0	1	1	9	Never	0	1			1	1	1	Reflective tapes Reflective helmets Reflective clothes	1	1	1	0	0	To improve visibility to other road users	Only at night	Yellow	Only on the back of the bike	Only when they notice a problem	Helmet Gloves Eye glasses	0	1	1	0	1	0	0	0
333	Randolf	Tiko		Tiko town		22	Male	Single	Secondary	100,000-150,000	Sufficient	2	Urban	1	0	1	1	0	1	1	10	Never	1	1	No		1	1	1	Reflective tapes Reflective helmets Motorcycle umbrella	1	1	0	1	0	To improve visibility to other road users	Only at night	Yellow	Only on the front of the bike	Only when they notice a problem	Helmet Gloves Eye glasses Long trousers Thick pollovers	0	1	1	0	1	1	1	0
334	Randolf	Tiko		Tiko town	Tiko round about	30	Male	Single	Secondary	50,000-100,000	Insufficient	8	Urban	1	0	0	0	0	1	1	9	Occasionally	0	0			1	1	1	Reflective tapes Reflective clothes Motorcycle umbrella	1	0	1	1	0	To improve visibility to other road users	At all times when riding	Yellow	Only on the back of the bike	Only when they notice a problem	Helmet Gloves Boots Long trousers Thick pollovers	0	1	1	1	0	1	1	0
335	Randolf	Tiko		Tiko town	Tiko round about	33	Male	Married	Primary	50,000-100,000	Sufficient	7	Urban	1	0	1	1	0	1	1	12	Occasionally	1	0	No		0	1	1	Reflective clothes Motorcycle umbrella	0	0	1	1	0	To improve visibility to other road users	Only during raining weather	Yellow	On both the front and the back of the bike	Before every ride	Helmet Boots Thick pollovers	0	1	0	1	0	0	1	0
336	Randolf	Tiko		Tiko town	Street 6	20	Male	Single	Primary	<50,000	Insufficient	3	Urban	1	0	0	0	0	1	1	8	Frequently	0	1			1	1	1	Reflective clothes	0	0	1	0	0	To improve visibility to other road users	Only at night	Yellow	On both the front and the back of the bike	Before every ride	Helmet Gloves Boots Thick pollovers	0	1	1	1	0	0	1	0
337	Randolf	Tiko		Tiko town	Street 6	32	Female	Married	Secondary	50,000-100,000	Insufficient	5	Urban	1	0	0	1	0	1	1	12	Frequently	1	1	No		1	1	1	Reflective clothes	0	0	1	0	0	To improve visibility to other road users	Only at night	Yellow	Only on the back of the bike	Only when they notice a problem	Helmet	0	1	0	0	0	0	0	0
338	Randolf	Tiko		Tiko town	Street	30	Male	Married	Primary	50,000-100,000	Insufficient	20	Urban	1	0	0	1	0	1	1	11	Occasionally	0	0			1	0	0	Reflective helmets	0	1	0	0	0	To improve visibility to other road users	Only during raining weather	Yellow	Only on the back of the bike	Only when they notice a problem	Helmet Gloves Boots Long trousers Thick pollovers	0	1	1	1	0	1	1	0
339	Randolf	Tiko		Tiko town		22	Male	Married	Secondary	100,000-150,000	Sufficient	2	Urban	1	0	0	0	0	1	1	15	Frequently	1	1	No		0	1	1	Reflective clothes	0	0	1	0	0	To improve visibility to other road users	At all times when riding	Yellow	Only on the back of the bike	Before every ride	Helmet Boots Eye glasses Long trousers	0	1	0	1	1	1	0	0
340	Randolf	Tiko		Tiko town	Street 6	21	Male	Single	Secondary	50,000-100,000	Insufficient	2	Urban	1	0	0	1	0	1	1	11	Never	1	1	No		1	1	1	Reflective clothes Motorcycle umbrella	0	0	1	1	0	To improve visibility to other road users	Only at night	Green	Only on the back of the bike	Only when they notice a problem	Helmet Boots Long trousers Thick pollovers	0	1	0	1	0	1	1	0
341	Randolf	Tiko		Tiko town	Street 6	32	Male	Married	Primary	150,000+	Sufficient	3	Urban	1	0	0	1	0	1	1	11	Frequently	0	1			1	1	1	Reflective clothes Motorcycle umbrella	0	0	1	1	0	To improve visibility to other road users	Only during raining weather	Yellow	On both the front and the back of the bike	Before every ride	Gloves Boots Long trousers Thick pollovers	0	0	1	1	0	1	1	0
342	Randolf	Tiko		Tiko town	Street 6	26	Male	Single	Tertiary	100,000-150,000	Sufficient	4	Urban	1	0	0	0	1	1	1	12	Frequently	0	0			0	1	1	Reflective tapes Reflective helmets	1	1	0	0	0	To improve visibility to other road users	Only during raining weather	Yellow	Only on the back of the bike	Before every ride	Helmet Gloves Long trousers Thick pollovers	0	1	1	0	0	1	1	0
343	Randolf	Tiko		Tiko town		26	Male	Single	Secondary	100,000-150,000	Sufficient	3	Both	1	0	0	0	0	1	1	12	Occasionally	1	1	No		1	1	1	Reflective helmets	0	1	0	0	0	To improve visibility to other road users	Only at night	Yellow	Only on the back of the bike	Once a year	Helmet Long trousers Thick pollovers	0	1	0	0	0	1	1	0
344	Randolf	Tiko		Tiko town	Likomba bridge	27	Male	Single	Primary	<50,000	Sufficient	4	Urban	0	0	0	1	1	1	1	13	Frequently	1	1	No		1	1	1	Reflective clothes	0	0	1	0	0	To beautify the motorcycle	Only at night	Yellow	Only on the back of the bike	Before every ride	Helmet Boots Long trousers Thick pollovers	0	1	0	1	0	1	1	0
345	Randolf	Tiko		Likomba	Likomba bridge	22	Male	Single	Secondary	100,000-150,000	Sufficient	7	Urban	1	0	0	0	0	0		9	Never	1	1	No		1	1	1	Reflective helmets Reflective clothes	0	1	1	0	0	To improve visibility to other road users	At all times when riding	Yellow	Only on the back of the bike	Only when they notice a problem	Helmet Gloves Boots Eye glasses Long trousers Thick pollovers	0	1	1	1	1	1	1	0
346	Randolf	Tiko		Tiko town	Likomba	30	Male	Single	Tertiary	50,000-100,000	Insufficient	2	Both	1	1	0	1	0	1	1	12	Occasionally	0	1			0	1	1	Reflective clothes	0	0	1	0	0	To improve visibility to other road users	Only at night	Yellow	Only on the back of the bike	Only when they notice a problem	Helmet Gloves Boots Long trousers Thick pollovers	0	1	1	1	0	1	1	0
347	Randolf	Tiko		Holforth		36	Male	Married	Secondary	100,000-150,000	Insufficient	5	Urban	1	0	1	1	1	1	2	25	Frequently	1	1	No		1	1	1	Reflective helmets Motorcycle umbrella	0	1	0	1	0	To reduce vehicle weight	At all times when riding	Yellow	Only on the back of the bike	Only when they notice a problem	Helmet Eye glasses	0	1	0	0	1	0	0	0
348	Ettah Agnes	Tiko		Tiko town	New quater	39	Female	Single	Primary	100,000-150,000	Sufficient	2	Urban	1	1	0	0	0	1	1	12	Occasionally	1	1	Yes	Minor injury	1	1	1	Reflective clothes	0	0	1	0	0	To improve visibility to other road users	At all times when riding	Green	Only on the back of the bike	Before every ride	Helmet Gloves Boots	0	1	1	1	0	0	0	0
349	Ettah Agnes	Tiko		Tiko town	Street	32	Male	Married	Secondary	100,000-150,000	Sufficient	8	Both	0	0	0	1	1	1	1	12	Frequently	0	0			1	1	1	Reflective clothes	0	0	1	0	0	To improve visibility to other road users	Only at night	Yellow	Only on the back of the bike	I do not know	Helmet Boots	0	1	0	1	0	0	0	0
350	Ettah Agnes	Tiko		Tiko town	Tiko Round about	33	Male	Single	Primary	50,000-100,000	Sufficient	14	Both	1	0	0	0	0	1	1	8	Occasionally	1	1	No		1	1	1	Reflective clothes Reflective tapes Motorcycle umbrella	1	0	1	1	0	To improve visibility to other road users	At all times when riding	Red	Only on the back of the bike	Only when they notice a problem	Helmet Gloves Boots Eye glasses Long trousers Thick pollovers	0	1	1	1	1	1	1	0
351	Ettah Agnes	Tiko		Tiko town	Tiko roundabout	55	Male	Married	Primary	50,000-100,000	Insufficient	5	Both	1	0	0	0	1	1	1	12	Occasionally	1	1	Yes	Severe injury	1	1	1	Reflective tapes Reflective helmets Reflective clothes Motorcycle umbrella	1	1	1	1	0	To improve visibility to other road users	At all times when riding	Yellow	On both the front and the back of the bike	Before every ride	Gloves Boots Long trousers Thick pollovers Eye glasses	0	0	1	1	1	1	1	0
352	Ettah Agnes	Tiko		Tiko town	Tiko Round about	40	Male	Divorced	Secondary	100,000-150,000	Insufficient	4	Both	1	0	0	1	1	1	2	15	Never	1	1	Yes	Minor injury	1	1	1	Reflective clothes Motorcycle umbrella Reflective helmets	0	1	1	1	0	To improve visibility to other road users	At all times when riding	Green	On both the front and the back of the bike	I do not know	Helmet Boots Reflective vest Long trousers Thick pollovers	1	1	0	1	0	1	1	0
353	Ettah Agnes	Tiko		Tiko town	Tiko roundabout	35	Male	Married	Secondary	50,000-100,000	Sufficient	15	Both	1	0	0	1	0	1	1	12	Never	0	1			1	1	1	Motorcycle umbrella Reflective clothes	0	0	1	1	0	To improve visibility to other road users	Only at night	Yellow	On both the front and the back of the bike	Before every ride	Boots Eye glasses Helmet	0	1	0	1	1	0	0	0
354	Ettah Agnes	Tiko		Tiko town	Street 2	51	Male	Married	Secondary	50,000-100,000	Insufficient	8	Both	1	0	0	1	1	1	1	8	Never	0	1			1	1	1	Reflective clothes	0	0	1	0	0	To improve visibility to other road users	Only at night	White	Only on the back of the bike	Before every ride	Thick pollovers Helmet Boots	0	1	0	1	0	0	1	0
355	Ettah Agnes	Tiko		Tiko town	Commandant Street	34	Male	Married	Secondary	100,000-150,000	Insufficient	3	Both	1	1	0	1	1	1	1	2	Never	1	1	Yes	Minor injury	1	1	1	Reflective clothes	0	0	1	0	0	To improve visibility to other road users	At all times when riding	Red	On both the front and the back of the bike	I do not know	Helmet Gloves Boots Thick pollovers	0	1	1	1	0	0	1	0
356	Ettah Agnes	Tiko		Tiko town		37	Male	Single	No formal	50,000-100,000	Sufficient	18	Both	1	0	0	1	1	1	2	10	Never	1	1	Yes	Minor injury	1	1	0	Reflective clothes	0	0	1	0	0	To improve visibility to other road users	At all times when riding	Yellow	On both the front and the back of the bike	Before every ride	Helmet Gloves	0	1	1	0	0	0	0	0
357	Ettah Agnes	Tiko		Tiko town	New Quater	32	Male	Married	Secondary	100,000-150,000	Insufficient	1	Both	1	0	0	1	0	1	2	21	Occasionally	1	1	No		1	1	1	Reflective clothes	0	0	1	0	0	To improve visibility to other road users	At all times when riding	Red	On both the front and the back of the bike	Before every ride	Helmet Eye glasses Long trousers Thick pollovers	0	1	0	0	1	1	1	0
358	Ettah Agnes	Tiko		Tiko town	New Quater	25	Male	Single	Secondary	50,000-100,000	Sufficient	1	Both	0	0	0	0	1	1	1	20	Occasionally	1	1	Yes	Severe injury	1	1	1	Reflective clothes	0	0	1	0	0	To improve visibility to other road users	At all times when riding	Green	On both the front and the back of the bike	Before every ride	Helmet Boots Thick pollovers	0	1	0	1	0	0	1	0
359	Ettah Agnes	Tiko		Tiko town	New Quater	21	Male	Married	Secondary	150,000+	Sufficient	1	Urban	0	1	0	0	1	1	2	10	Occasionally	1	1	Yes	No injury	1	1	1	Reflective clothes	0	0	1	0	0	To improve visibility to other road users	At all times when riding	Yellow	Only on the back of the bike	I do not know	Helmet Gloves Boots Thick pollovers	0	1	1	1	0	0	1	0
360	Ettah Agnes	Tiko		Tiko town	Street 6	41	Male	Single	Secondary	100,000-150,000	Insufficient	2	Both	0	0	0	1	1	1	2	10	Occasionally	0	1			1	1	1	Reflective clothes	0	0	1	0	0	To improve visibility to other road users	Only at night	Red	On both the front and the back of the bike	Only when they notice a problem	Helmet Boots Thick pollovers	0	1	0	1	0	0	1	0
361	Ettah Agnes	Tiko		Tiko town	Street 6	37	Male	Single	Secondary	150,000+	Insufficient	4	Rural	0	0	0	1	1	1	2	12	Never	1	1	No		1	1	0	Reflective clothes	0	0	1	0	0	To improve visibility to other road users	Only at night	Red	On both the front and the back of the bike	Once a year	Helmet Boots Long trousers Thick pollovers	0	1	0	1	0	1	1	0
362	Ettah Agnes	Tiko		Tiko town	Street 6	40	Male	Married	Primary	100,000-150,000	Insufficient	8	Urban	1	0	0	1	0	1	1	20	Occasionally	1	1	No		1	1	1	Reflective clothes Motorcycle umbrella	0	0	1	1	0	To improve visibility to other road users	At all times when riding	Green	On both the front and the back of the bike	Once a year	Helmet Gloves Boots Eye glasses	0	1	1	1	1	0	0	0
363	Ettah Agnes	Tiko		Tiko town	Sonel Street	37	Male	Single	Tertiary	100,000-150,000	Insufficient	3	Rural	1	0	1	1	1	1	2	20	Occasionally	1	1	No		1	1	1	Reflective clothes	0	0	1	0	0	To improve visibility to other road users	At all times when riding	Yellow	On both the front and the back of the bike	Once a year	Helmet Gloves Boots Eye glasses Thick pollovers	0	1	1	1	1	0	1	0
364	Ettah Agnes	Tiko		Tiko town	Tiko roundabout	31	Male	Married	Secondary	100,000-150,000	Insufficient	13	Both	1	0	0	0	0	1	1	13	Occasionally	1	1	No		1	1	1	Reflective clothes	0	0	1	0	0	To improve visibility to other road users	Only at night	Green	On both the front and the back of the bike	Once a year	Helmet Gloves Boots	0	1	1	1	0	0	0	0
365	Ettah Agnes	Tiko		Likomba	Likomba bridge	29	Male	Single	Secondary	50,000-100,000	Insufficient	7	Both	1	0	0	1	0	1	2	16	Never	1	1	Yes	Severe injury	1	1	1	Reflective helmets Reflective clothes	0	1	1	0	0	To improve visibility to other road users	Only at night	Green	Only on the back of the bike	Once a year	Helmet Boots Long trousers Thick pollovers	0	1	0	1	0	1	1	0
366	Ettah Agnes	Tiko		Likomba	Likomba Bridge	22	Male	Single	Primary	50,000-100,000	Insufficient	1	Both	1	0	1	0	0	1	2	8	Occasionally	1	1	Yes	Minor injury	0	1	1	Reflective clothes	0	0	1	0	0	To improve visibility to other road users	Only at night	Yellow	On both the front and the back of the bike	Before every ride	Helmet Boots Thick pollovers	0	1	0	1	0	0	1	0
367	Ettah Agnes	Tiko		Likomba	Likomba Bridge	22	Male	Single	Secondary	50,000-100,000	Sufficient	2	Both	1	1	1	0	0	1	2	12	Occasionally	1	1	No		0	1	1	Reflective clothes	0	0	1	0	0	To improve visibility to other road users	Only at night	Yellow	Only on the front of the bike	Only when they notice a problem	Helmet Gloves Thick pollovers	0	1	1	0	0	0	1	0
368	Ettah Agnes	Tiko		Likomba	Likomba bridge	26	Male	Single	Secondary	50,000-100,000	Sufficient	1	Both	1	0	1	1	1	1	1	13	Occasionally	0	1			1	1	1	Reflective clothes	0	0	1	0	0	I do not know	At all times when riding	Yellow	On both the front and the back of the bike	Before every ride	Helmet Boots Thick pollovers	0	1	0	1	0	0	1	0
369	Ettah Agnes	Tiko		Likomba	Likomba Bridge	30	Male	Married	Secondary	50,000-100,000	Insufficient	8	Urban	1	0	1	1	0	0		12	Never	1	1	No		1	1	1	Reflective clothes	0	0	1	0	0	To improve visibility to other road users	Only at night	Green	Only on the back of the bike	Before every ride	Helmet	0	1	0	0	0	0	0	0
370	Ettah Agnes	Tiko		Likomba	Likomba Bridge	27	Male	Married	Primary	50,000-100,000	Sufficient	2	Both	1	0	0	1	1	1	2	18	Occasionally	1	1	No		0	1	1	Reflective clothes	0	0	1	0	0	To improve visibility to other road users	Only at night	Green	On both the front and the back of the bike	Before every ride	Boots Thick pollovers	0	0	0	1	0	0	1	0
371	Ettah Agnes	Tiko		Mutengene	Tomatoe market	39	Male	Married	Secondary	150,000+	Insufficient	4	Both	1	1	0	0	0	0		20	Never	1	1	No		1	1	1	Reflective clothes	0	0	1	0	0	To improve visibility to other road users	At all times when riding	White	On both the front and the back of the bike	Before every ride	Helmet Boots	0	1	0	1	0	0	0	0
372	Ettah Agnes	Tiko		Mutengene	Tomatoe market	35	Male	Married	Secondary	50,000-100,000	Insufficient	6	Both	1	0	1	1	0	1	1	9	Occasionally	1	1	No		1	1	0	Reflective clothes	0	0	1	0	0	To improve visibility to other road users	At all times when riding	Red	On both the front and the back of the bike	Only when they notice a problem	Helmet Gloves Boots Eye glasses	0	1	1	1	1	0	0	0
373	Ettah Agnes	Tiko		Mutengene	Tomato market	30	Male	Married	Primary	100,000-150,000	Insufficient	7	Both	0	0	1	1	1	1	2	17	Frequently	1	1	No		1	1	1	Reflective tapes Reflective clothes	1	0	1	0	0	To improve visibility to other road users	At all times when riding	Red	On both the front and the back of the bike	Before every ride	Helmet Gloves Boots Eye glasses Thick pollovers	0	1	1	1	1	0	1	0
374	Ettah Agnes	Tiko		Mutengene	Tomato market	24	Male	Single	Secondary	50,000-100,000	Sufficient	2	Both	0	0	0	1	1	1	1	18	Occasionally	1	1	Yes	No injury	1	1	1	Reflective clothes Reflective tapes	1	0	1	0	0	To improve visibility to other road users	At all times when riding	Green	I do not know	I do not know	Helmet Thick pollovers Boots	0	1	0	1	0	0	1	0
375	Ettah Agnes	Tiko		Likomba	Likomba bridge	24	Male	Married	Secondary	150,000+	Sufficient	1	Urban	1	1	1	0	0	1	2	11	Never	0	1			1	1	1	Reflective clothes	0	0	1	0	0	To improve visibility to other road users	At all times when riding	Yellow	Only on the back of the bike	Once a year	Helmet Gloves Boots Long trousers Thick pollovers	0	1	1	1	0	1	1	0
376	Ettah Agnes	Tiko		Holforth	Holforth field	45	Male	Single	Primary	50,000-100,000	Insufficient	3	Both	0	0	1	1	1	1	2	5	Never	0	1			1	1	1	Reflective clothes	0	0	1	0	0	To improve visibility to other road users	Only at night	Yellow	Only on the back of the bike	Only when they notice a problem	Boots Helmet	0	1	0	1	0	0	0	0
377	Ettah Agnes	Tiko		Holforth	Bigmop market	43	Male	Married	Primary	50,000-100,000	Insufficient	9	Both	1	0	1	1	0	1	2	16	Frequently	1	1	Yes	Minor injury	1	0	1	Reflective clothes	0	0	1	0	0	To improve visibility to other road users	Only at night	Yellow	On both the front and the back of the bike	Once a year	Helmet Boots Thick pollovers	0	1	0	1	0	0	1	0
378	Ettah Agnes	Tiko		Holforth	Holforth garage	2	Male	Single	Secondary	150,000+	Sufficient	8	Both	1	0	0	1	0	1	1	9	Occasionally	1	1	No		1	1	1	Reflective clothes	0	0	1	0	0	To improve visibility to other road users	At all times when riding	White	On both the front and the back of the bike	Before every ride	Boots Helmet	0	1	0	1	0	0	0	0
379	Ettah Agnes	Tiko		Kange	Kange	36	Male	Married	Primary	100,000-150,000	Insufficient	9	Both	1	0	0	1	0	1	1	8	Occasionally	1	1	No		1	1	1	Reflective clothes Reflective helmets	0	1	1	0	0	To improve visibility to other road users	At all times when riding	Yellow	Only on the back of the bike	Only when they notice a problem	Boots Helmet	0	1	0	1	0	0	0	0
380	O i	Tiko		Tiko town	Tiko Town	47	Male	Married	Tertiary	100,000-150,000	Insufficient	7	Both	1	0	0	1	0	1	1	10	Frequently	1	1	No		1	1	1	Reflective tapes Reflective helmets Reflective clothes	1	1	1	0	0	To improve visibility to other road users	At all times when riding	Yellow	On both the front and the back of the bike	Only when they notice a problem	Reflective vest Helmet Gloves Boots	1	1	1	1	0	0	0	0
381	Obi	Tiko		Tiko town	Tiko Town	23	Male	Single	Primary	150,000+	Insufficient	3	Rural	0	0	0	0	0	0		12	Occasionally	1	1	Yes	Minor injury	1	1	1	Reflective tapes Reflective clothes	1	0	1	0	0	To improve visibility to other road users	At all times when riding	Yellow	On both the front and the back of the bike	Before every ride	Reflective vest Helmet Gloves Boots Long trousers	1	1	1	1	0	1	0	0
382	Obi	Tiko		Tiko town	Round about	36	Male	Married	Primary	50,000-100,000	Sufficient	3	Both	1	0	0	1	0	0		13	Never	0	1			1	1	1	Reflective tapes Reflective clothes	1	0	1	0	0	To improve visibility to other road users	At all times when riding	Yellow	On both the front and the back of the bike	Before every ride	Helmet Boots Long trousers Eye glasses	0	1	0	1	1	1	0	0
383	Obi	Tiko		Tiko town	Round about	33	Male	Married	Primary	50,000-100,000	Insufficient	2	Both	1	1	0	1	0	1	2	6	Occasionally	1	1	Yes	Severe injury	1	1	1	Reflective tapes Reflective clothes	1	0	1	0	0	To improve visibility to other road users	At all times when riding	Green	On both the front and the back of the bike	Before every ride	Helmet Boots	0	1	0	1	0	0	0	0
384	Obi	Tiko		Tiko town	Round about	40	Male	Married	Primary	50,000-100,000	Insufficient	30	Both	1	0	0	1	0	1	2	12	Frequently	1	1	Yes	Minor injury	1	1	1	Reflective clothes Reflective helmets Reflective tapes	1	1	1	0	0	To improve visibility to other road users	At all times when riding	Yellow	On both the front and the back of the bike	Before every ride	Reflective vest Helmet Gloves Boots Eye glasses Long trousers Thick pollovers	1	1	1	1	1	1	1	0
385	Obi	Tiko		Tiko town	Round about	42	Male	Married	No formal	50,000-100,000	Insufficient	20	Both	1	0	0	1	1	1	1	12	Never	1	1	Yes	Severe injury	1	1	1	Reflective tapes Reflective helmets Reflective clothes Motorcycle umbrella	1	1	1	1	0	To improve visibility to other road users	At all times when riding	Green	On both the front and the back of the bike	Before every ride	Helmet Reflective vest Gloves Boots Eye glasses Thick pollovers Long trousers	1	1	1	1	1	1	1	0
386	Obi	Tiko		Tiko town	Round about	36	Male	Married	Secondary	50,000-100,000	Insufficient	10	Both	1	1	0	0	0	1	1	10	Occasionally	1	1	No		1	1	1	Reflective tapes Reflective helmets Reflective clothes	1	1	1	0	0	To improve visibility to other road users	At all times when riding	Red	On both the front and the back of the bike	Only when they notice a problem	Reflective vest Helmet Boots Gloves Eye glasses Long trousers Thick pollovers	1	1	1	1	1	1	1	0
387	Obi	Tiko		Tiko town	Round about	48	Male	Married	Secondary	50,000-100,000	Insufficient	13	Both	1	0	0	1	0	1	1	11	Occasionally	1	1	No		1	1	1	Reflective clothes Reflective helmets	0	1	1	0	0	To improve visibility to other road users	Only at night	Green	On both the front and the back of the bike	Only when they notice a problem	Reflective vest Helmet Gloves Boots Eye glasses Long trousers Thick pollovers	1	1	1	1	1	1	1	0
388	Obi	Tiko		Tiko town	Street 6	40	Male	Married	Secondary	50,000-100,000	Insufficient	7	Urban	1	0	0	1	0	1	2	12	Never	1	1	No		1	1	1	Reflective helmets Reflective tapes Reflective clothes	1	1	1	0	0	To improve visibility to other road users	Only at night	Green	On both the front and the back of the bike	Before every ride	Reflective vest Helmet Gloves Boots Eye glasses Long trousers Thick pollovers	1	1	1	1	1	1	1	0
389	Obi	Tiko		Tiko town	Street 6	23	Male	Single	Secondary	50,000-100,000	Insufficient	1	Both	1	0	0	1	0	1	3	7	Occasionally	1	1	Yes	Severe injury	1	1	1	Reflective tapes Reflective helmets Reflective clothes	1	1	1	0	0	To improve visibility to other road users	At all times when riding	Red	On both the front and the back of the bike	Before every ride	Helmet Gloves Boots Eye glasses Long trousers Thick pollovers	0	1	1	1	1	1	1	0
390	Obi	Tiko		Tiko town	Tiko Town	28	Male	Single	Secondary	150,000+	Insufficient	1	Both	1	0	0	0	1	0		7	Never	0	1			0	1	1	Reflective helmets Reflective tapes Reflective clothes Motorcycle umbrella	1	1	1	1	0	To improve visibility to other road users	At all times when riding	Green	On both the front and the back of the bike	Before every ride	Reflective vest Helmet Boots Eye glasses Long trousers	1	1	0	1	1	1	0	0
391	Obi	Tiko		Tiko town	Street 6	32	Male	Single	Secondary	50,000-100,000	Sufficient	10	Both	1	0	0	1	0	1	2	16	Frequently	0	1			0	1	1	Reflective tapes Reflective helmets Reflective clothes	1	1	1	0	0	To improve visibility to other road users	Only at night	Red	On both the front and the back of the bike	Before every ride	Helmet Gloves Boots Eye glasses Long trousers Thick pollovers	0	1	1	1	1	1	1	0
392	Obi	Tiko		Tiko town	Street 6	36	Male	Married	Primary	50,000-100,000	Insufficient	6	Both	1	0	0	1	0	1	1	12	Occasionally	1	1	No		1	1	1	Reflective helmets Reflective clothes	0	1	1	0	0	To improve visibility to other road users	At all times when riding	Green	On both the front and the back of the bike	Only when they notice a problem	Helmet Gloves Boots Long trousers Thick pollovers	0	1	1	1	0	1	1	0
393	Obi	Tiko		Tiko town	Behind market	28	Male	Single	Secondary	50,000-100,000	Insufficient	11	Both	1	0	0	0	0	1	1	10	Never	0	1			0	1	1	Reflective tapes Reflective clothes	1	0	1	0	0	To improve visibility to other road users	At all times when riding	Yellow	On both the front and the back of the bike	Before every ride	Helmet Gloves Boots Long trousers	0	1	1	1	0	1	0	0
394	Obi	Tiko		Tiko town	Behind market	40	Male	Single	Primary	50,000-100,000	Insufficient	3	Both	1	0	0	1	0	0		12	Occasionally	0	1			1	1	1	Reflective tapes Reflective helmets Reflective clothes	1	1	1	0	0	To improve visibility to other road users	At all times when riding	Yellow	On both the front and the back of the bike	Only when they notice a problem	Helmet Gloves Boots Long trousers Thick pollovers	0	1	1	1	0	1	1	0
395	Obi	Tiko		Tiko town	Sonel street	39	Male	Married	Secondary	50,000-100,000	Sufficient	3	Both	1	1	1	1	1	1	1	12	Occasionally	0	1			0	1	1	Reflective tapes Reflective helmets Reflective clothes	1	1	1	0	0	To improve visibility to other road users	At all times when riding	Yellow	On both the front and the back of the bike	Before every ride	Helmet Gloves Boots Eye glasses Long trousers Thick pollovers	0	1	1	1	1	1	1	0
396	Obi	Tiko		Tiko town	Sonel street	24	Male	Single	Secondary	50,000-100,000	Insufficient	8	Both	0	0	1	0	0	1	3	10	Occasionally	1	1	No		1	1	1	Reflective tapes Reflective clothes	1	0	1	0	0	To improve visibility to other road users	At all times when riding	White	On both the front and the back of the bike	Before every ride	Helmet Gloves Boots Eye glasses Long trousers Thick pollovers	0	1	1	1	1	1	1	0
397	Obi	Tiko		Tiko town	Round about	39	Male	Single	Secondary	100,000-150,000	Sufficient	7	Both	1	1	0	1	0	1	1	12	Occasionally	1	1	No		1	1	1	Reflective clothes	0	0	1	0	0	To improve visibility to other road users	At all times when riding	Yellow	On both the front and the back of the bike	Only when they notice a problem	Reflective vest Helmet Gloves Boots Long trousers Thick pollovers	1	1	1	1	0	1	1	0
398	Obi	Tiko		Tiko town	Round about	35	Male	Married	Secondary	50,000-100,000	Insufficient	4	Both	1	0	0	0	0	1	1	12	Occasionally	1	1	No		1	1	1	Reflective tapes Reflective helmets Reflective clothes	1	1	1	0	0	To improve visibility to other road users	At all times when riding	Green	On both the front and the back of the bike	Before every ride	Reflective vest Helmet Gloves Boots Long trousers	1	1	1	1	0	1	0	0
399	Obi	Tiko		Likomba	Li kom a bridge	30	Male	Single	Primary	100,000-150,000	Sufficient	3	Urban	1	0	0	0	0	1	1	12	Never	0	0			0	1	1	Reflective tapes Reflective clothes	1	0	1	0	0	To improve visibility to other road users	Only at night	Yellow	On both the front and the back of the bike	Before every ride	Helmet Boots Eye glasses	0	1	0	1	1	0	0	0
400	Obi	Tiko		Likomba	Likomba bridge	42	Male	Single	Primary	150,000+	Insufficient	7	Both	1	0	0	1	1	1	1	10	Never	0	1			1	1	1	Reflective tapes Reflective helmets Reflective clothes	1	1	1	0	0	To improve visibility to other road users	At all times when riding	Yellow	On both the front and the back of the bike	Before every ride	Helmet Gloves Boots Eye glasses Long trousers Thick pollovers	0	1	1	1	1	1	1	0
401	Obi	Tiko		Likomba	Likomba bridge	30	Male	Single	Primary	150,000+	Sufficient	9	Both	1	0	0	1	1	1	1	15	Occasionally	1	1	No		1	1	1	Reflective tapes Reflective clothes	1	0	1	0	0	To improve visibility to other road users	At all times when riding	Green	On both the front and the back of the bike	Only when they notice a problem	Helmet Gloves Boots Long trousers	0	1	1	1	0	1	0	0
402	Obi	Tiko		Likomba	Likomba bridge	31	Male	Single	Secondary	50,000-100,000	Sufficient	9	Urban	1	0	0	0	0	1	1	15	Occasionally	0	1			0	1	1	Reflective tapes Reflective helmets	1	1	0	0	0	To improve visibility to other road users	Only during raining weather	Yellow	On both the front and the back of the bike	Before every ride	Reflective vest Helmet Gloves Boots Long trousers Thick pollovers	1	1	1	1	0	1	1	0
403	Obi	Tiko		Mutengene	Mutengene market	24	Male	Single	Secondary	100,000-150,000	Sufficient	8	Both	0	0	0	1	1	1	2	9	Never	0	1			1	1	1	Reflective tapes Reflective clothes	1	0	1	0	0	To improve visibility to other road users	Only at night	Yellow	On both the front and the back of the bike	Before every ride	Helmet Gloves Boots Long trousers Thick pollovers	0	1	1	1	0	1	1	0
404	Obi	Tiko		Mutengene	Market	23	Male	Single	Primary	<50,000	Insufficient	2	Both	1	0	0	0	1	1	2	14	Occasionally	1	1	No		1	1	1	Reflective tapes Reflective clothes	1	0	1	0	0	To improve visibility to other road users	At all times when riding	Yellow	On both the front and the back of the bike	Only when they notice a problem	Reflective vest Helmet Gloves Eye glasses	1	1	1	0	1	0	0	0
405	Obi	Tiko		Mutengene	Tomato market	30	Male	Single	Secondary	100,000-150,000	Insufficient	2	Both	0	0	0	0	1	1	2	16	Frequently	1	1	No		1	1	1	Reflective tapes Reflective helmets Reflective clothes	1	1	1	0	0	To improve visibility to other road users	At all times when riding	Green	On both the front and the back of the bike	Before every ride	Helmet Boots Eye glasses Long trousers Thick pollovers	0	1	0	1	1	1	1	0
406	Obi	Tiko		Mutengene	Tomato market	20	Male	Single	Primary	<50,000	Sufficient	1	Urban	1	0	0	1	1	1	2	8	Occasionally	0	1			0	1	1	Reflective tapes Reflective clothes	1	0	1	0	0	To improve visibility to other road users	At all times when riding	Red	Only on the front of the bike	Before every ride	Helmet Gloves Boots Long trousers Thick pollovers	0	1	1	1	0	1	1	0
407	Obi	Tiko		Tiko town	Street 6	24	Male	Single	Secondary	50,000-100,000	Sufficient	3	Urban	1	0	0	1	0	1	2	10	Never	1	1	Yes	No injury	0	1	1	Reflective clothes Reflective tapes Motorcycle umbrella	1	0	1	1	0	To improve visibility to other road users	At all times when riding	Yellow	On both the front and the back of the bike	Before every ride	Boots Helmet Gloves Long trousers Eye glasses Reflective vest	1	1	1	1	1	1	0	0
408	Obi	Tiko		Tiko town	New Quater	25	Male	Single	Primary	50,000-100,000	Sufficient	2	Both	1	0	0	1	1	1	1	12	Occasionally	1	1	No		1	1	1	Reflective tapes Reflective clothes	1	0	1	0	0	To improve visibility to other road users	At all times when riding	Green	On both the front and the back of the bike	Before every ride	Helmet Boots Gloves Long trousers Thick pollovers Eye glasses	0	1	1	1	1	1	1	0
409	Obi	Tiko		Tiko town	New quater	34	Male	Married	Secondary	50,000-100,000	Insufficient	8	Both	1	0	0	1	1	1	3	10	Occasionally	1	1	No		0	1	1	Reflective tapes Reflective clothes	1	0	1	0	0	To improve visibility to other road users	At all times when riding	Red	On both the front and the back of the bike	Before every ride	Helmet Boots	0	1	0	1	0	0	0	0
410	Obi	Tiko		Tiko town	Street 6	22	Male	Single	Secondary	50,000-100,000	Insufficient	1	Urban	0	0	0	0	1	1	1	13	Never	0	0			1	1	1	Reflective tapes	1	0	0	0	0	To improve visibility to other road users	Only at night	Yellow	Only on the back of the bike	Only when they notice a problem	Helmet Boots Gloves Eye glasses Long trousers	0	1	1	1	1	1	0	0
411	Obi	Tiko		Likomba	Likomba bridge	40	Male	Single	Primary	50,000-100,000	Insufficient	12	Both	1	0	0	0	0	1	2	12	Rarely	1	1	Yes	No injury	1	1	1	Reflective tapes Reflective helmets	1	1	0	0	0	To improve visibility to other road users	At all times when riding	Yellow	On both the front and the back of the bike	Before every ride	Helmet Reflective vest Boots Eye glasses Long trousers Thick pollovers	1	1	0	1	1	1	1	0
412	Obi	Tiko		Mutengene	Tomato market	37	Male	Married	Primary	150,000+	Sufficient	4	Urban	1	0	0	1	0	1	1	14	Frequently	1	1	Yes	Minor injury	1	1	1	Reflective clothes	0	0	1	0	0	To reduce vehicle weight	Only at night	Yellow	On both the front and the back of the bike	Only when they notice a problem	Gloves Helmet Boots Long trousers	0	1	1	1	0	1	0	0
413	Obi	Tiko		Likomba	Likomba bridge	22	Male	Single	Primary	100,000-150,000	Sufficient	4	Both	0	0	1	1	0	1	1	18	Frequently	1	1	Yes	Minor injury	0	1	1	Reflective tapes Reflective clothes	1	0	1	0	0	To improve visibility to other road users	At all times when riding	Yellow	On both the front and the back of the bike	Only when they notice a problem	Boots Long trousers Thick pollovers	0	0	0	1	0	1	1	0
414	Obi	Tiko		Holforth		46	Male	Married	Secondary	50,000-100,000	Insufficient	10	Both	1	0	0	1	0	1	2	8	Occasionally	1	1	No		1	1	1	Reflective clothes	0	0	1	0	0	To improve visibility to other road users	At all times when riding	White	Only on the front of the bike	Only when they notice a problem	Helmet Boots	0	1	0	1	0	0	0	0
415	Obi	Tiko		Holforth		25	Male	Single	Secondary	50,000-100,000	Insufficient	6	Both	1	0	1	1	0	1	1	14	Frequently	1	1	No		0	1	1	Reflective tapes Reflective clothes	1	0	1	0	0	To improve visibility to other road users	Only at night	Yellow	Only on the back of the bike	Only when they notice a problem	Helmet	0	1	0	0	0	0	0	0
416	Obi	Tiko		Tiko town	Holforth	32	Female	Single	Secondary	50,000-100,000	Insufficient	7	Both	1	1	0	1	0	1	2	8	Never	1	1	No		1	1	1	None	0	0	0	0	1	To improve visibility to other road users	At all times when riding	White	On both the front and the back of the bike	Only when they notice a problem	Helmet Gloves Boots Eye glasses	0	1	1	1	1	0	0	0
417	Obi	Tiko		Kange		25	Male	Married	Primary	50,000-100,000	Insufficient	2	Both	1	0	0	0	1	1	3	8	Frequently	0	1			1	1	1	Reflective tapes	1	0	0	0	0	To improve visibility to other road users	At all times when riding	Yellow	On both the front and the back of the bike	Before every ride	Helmet Gloves Boots	0	1	1	1	0	0	0	0
418	Obi	Tiko		Mutengene	Quater 8	25	Male	Single	Tertiary	50,000-100,000	Insufficient	2	Urban	1	1	0	1	0	1	2	10	Frequently	1	1	No		0	1	1	Reflective clothes	0	0	1	0	0	To improve visibility to other road users	Only at night	Yellow	On both the front and the back of the bike	Only when they notice a problem	Helmet Boots	0	1	0	1	0	0	0	0
419	Obi	Tiko		Kange	Ekange	27	Male	Married	Secondary	<50,000	Insufficient	3	Both	1	0	0	1	0	1	2	12	Frequently	1	1	No		1	1	1	Reflective clothes	0	0	1	0	0	To improve visibility to other road users	Only at night	Yellow	Only on the back of the bike	Only when they notice a problem	Helmet Boots Thick pollovers	0	1	0	1	0	0	1	0
420	Obi	Tiko		Tiko town	Round about	30	Male	Married	Secondary	100,000-150,000	Insufficient	3	Urban	1	0	0	0	1	0		12	Occasionally	1	1	Yes	No injury	1	0	0	Reflective tapes Reflective clothes	1	0	1	0	0	I do not know	At all times when riding	Yellow	On both the front and the back of the bike	Only when they notice a problem	Helmet Eye glasses Thick pollovers Long trousers Boots	0	1	0	1	1	1	1	0
421	Peter	Tiko		Tiko town	New layout	43	Male	Married	Secondary	100,000-150,000	Insufficient	13	Both	1	0	1	1	0	1	1	12	Rarely	1	1	No		1	1	1	Reflective clothes	0	0	1	0	0	To improve visibility to other road users	At all times when riding	Green	Only on the back of the bike	Before every ride	Helmet Boots Eye glasses	0	1	0	1	1	0	0	0
422	Peter	Tiko		Mutengene	Mutengene market	47	Male	Single	Primary	100,000-150,000	Insufficient	12	Both	1	1	0	1	0	1	2	12	Occasionally	1	1	No		1	1	1	Reflective helmets	0	1	0	0	0	To improve visibility to other road users	Only during raining weather	Yellow	On both the front and the back of the bike	Only when they notice a problem	Helmet Boots Gloves Eye glasses Long trousers	0	1	1	1	1	1	0	0
423	Peter	Tiko		Tiko town	Commandant street	25	Male	Single	Secondary	50,000-100,000	Sufficient	5	Urban	1	0	1	1	1	1	1	10	Frequently	1	1	Yes	Severe injury	1	1	1	Reflective clothes Reflective helmets	0	1	1	0	0	To improve visibility to other road users	Only during raining weather	Green	On both the front and the back of the bike	Before every ride	Helmet Gloves	0	1	1	0	0	0	0	0
424	Peter	Tiko		Tiko town	Tiko Park	26	Male	Single	Secondary	100,000-150,000	Sufficient	7	Urban	1	1	0	1	1	1	1	8	Rarely	1	1	No		1	1	1	Reflective tapes	1	0	0	0	0	To improve visibility to other road users	At all times when riding	Green	On both the front and the back of the bike	Before every ride	Thick pollovers Long trousers Eye glasses Boots Gloves Helmet Reflective vest	1	1	1	1	1	1	1	0
425	Peter	Tiko		Tiko town	Tiko round about	22	Male	Single	Secondary	100,000-150,000	Insufficient	3	Rural	0	0	0	0	1	1	1	8	Occasionally	0	1			1	1	1	Reflective clothes	0	0	1	0	0	To improve visibility to other road users	Only during raining weather	Red	On both the front and the back of the bike	Before every ride	Helmet Gloves Boots Eye glasses Long trousers	0	1	1	1	1	1	0	0
426	Peter	Tiko		Tiko town	Tiko roundabout	24	Male	Single	Secondary	100,000-150,000	Insufficient	2	Both	1	0	0	0	1	1	1	13	Occasionally	1	1	Yes	Minor injury	1	1	1	Reflective clothes	0	0	1	0	0	To improve visibility to other road users	Only at night	Green	On both the front and the back of the bike	Before every ride	Thick pollovers Boots Helmet	0	1	0	1	0	0	1	0
427	Peter	Tiko		Tiko town	Tiko roundabout	25	Male	Single	Secondary	50,000-100,000	Insufficient	2	Urban	1	0	0	1	0	1	1	12	Never	1	1	No		1	1	1	Reflective tapes	1	0	0	0	0	To beautify the motorcycle	Only at night	Green	Only on the back of the bike	Once a year	Helmet Eye glasses Long trousers	0	1	0	0	1	1	0	0
428	Peter	Tiko		Tiko town	Tiko roundabout	50	Male	Married	Primary	150,000+	Sufficient	23	Both	1	1	0	1	0	1	2	9	Rarely	0	1			1	1	1	Reflective clothes	0	0	1	0	0	To improve visibility to other road users	At all times when riding	Green	Only on the back of the bike	Once a year	Thick pollovers Gloves	0	0	1	0	0	0	1	0
429	Peter	Tiko		Tiko town	Tiko roundabout	37	Male	Married	Secondary	50,000-100,000	Sufficient	5	Urban	1	1	0	0	0	1	1	9	Never	0	1			1	1	1	Motorcycle umbrella Reflective helmets	0	1	0	1	0	To improve visibility to other road users	At all times when riding	Green	On both the front and the back of the bike	Once a year	Helmet Boots Eye glasses	0	1	0	1	1	0	0	0
430	Peter	Tiko		Tiko town	Tiko roundabout	32	Male	Single	Secondary	100,000-150,000	Sufficient	6	Urban	1	0	0	1	0	1	1	12	Never	0	1			1	1	1	Reflective clothes	0	0	1	0	0	To improve visibility to other road users	Only at night	Red	Only on the back of the bike	Once a year	Reflective vest Helmet Eye glasses Boots	1	1	0	1	1	0	0	0
431	Peter	Tiko		Tiko town	Tiko roundabout	23	Male	Single	Secondary	50,000-100,000	Insufficient	1	Urban	0	0	0	0	0	1	1	9	Rarely	1	1	No		1	1	1	Reflective clothes	0	0	1	0	0	To improve visibility to other road users	Only during raining weather	Yellow	On both the front and the back of the bike	Only when they notice a problem	Reflective vest Thick pollovers Helmet Boots Long trousers	1	1	0	1	0	1	1	0
432	Peter	Tiko		Tiko town	Tiko roundabout	22	Male	Single	Secondary	50,000-100,000	Insufficient	1	Both	0	0	0	1	0	1	1	12	Occasionally	1	1	Yes	Minor injury	1	1	1	Reflective clothes	0	0	1	0	0	I do not know	Only during the day	Green	On both the front and the back of the bike	Before every ride	Helmet Gloves Boots Eye glasses Long trousers Thick pollovers	0	1	1	1	1	1	1	0
433	Peter	Tiko		Tiko town	Street 6	23	Male	Single	Secondary	100,000-150,000	Sufficient	1	Urban	1	0	0	0	0	1	1	9	Occasionally	1	1	No		1	1	1	Reflective helmets	0	1	0	0	0	To improve visibility to other road users	Only at night	Green	Only on the back of the bike	Before every ride	Helmet Gloves Boots Eye glasses Long trousers Thick pollovers	0	1	1	1	1	1	1	0
434	Peter	Tiko		Tiko town	Street 6	22	Male	Single	Secondary	100,000-150,000	Insufficient	1	Both	0	0	1	1	0	1	3	6	Never	0	1			1	1	1	Reflective tapes	1	0	0	0	0	I do not know	At all times when riding	Green	Only on the back of the bike	Only when they notice a problem	Helmet Eye glasses Boots	0	1	0	1	1	0	0	0
435	Peter	Tiko		Tiko town	Tiko roundabout	27	Male	Single	Secondary	50,000-100,000	Insufficient	1	Rural	0	0	0	1	0	0		12	Occasionally	1	1	Yes	Minor injury	1	1	1	Reflective tapes Reflective clothes	1	0	1	0	0	To improve visibility to other road users	Only during raining weather	Green	Only on the back of the bike	Once a year	Thick pollovers Helmet Gloves Boots Eye glasses Long trousers	0	1	1	1	1	1	1	0
436	Peter	Tiko		Tiko town	Street 6	26	Male	Single	Secondary	100,000-150,000	Insufficient	1	Rural	1	0	1	1	0	1	2	12	Occasionally	1	1	Yes	Severe injury	1	1	1	Reflective tapes Reflective clothes	1	0	1	0	0	To improve visibility to other road users	At all times when riding	White	On both the front and the back of the bike	Only when they notice a problem	Helmet Boots Eye glasses Long trousers Thick pollovers Gloves	0	1	1	1	1	1	1	0
437	Peter	Tiko		Tiko town	Street 6	37	Male	Married	Primary	100,000-150,000	Sufficient	22	Rural	1	0	1	1	0	1	2	11	Never	0	1			1	1	1	Reflective clothes	0	0	1	0	0	To improve visibility to other road users	At all times when riding	Yellow	Only on the back of the bike	Only when they notice a problem	Helmet Gloves Boots Eye glasses Long trousers Thick pollovers	0	1	1	1	1	1	1	0
438	Peter	Tiko		Tiko town	New quatar	38	Male	Single	Primary	100,000-150,000	Sufficient	10	Urban	1	0	0	0	0	1	1	15	Frequently	1	1	Yes	No injury	1	1	1	Reflective tapes Reflective clothes	1	0	1	0	0	To improve visibility to other road users	At all times when riding	Green	On both the front and the back of the bike	Only when they notice a problem	Helmet Gloves Boots Eye glasses Long trousers Thick pollovers	0	1	1	1	1	1	1	0
439	Peter	Tiko		Tiko town	Street 6	30	Male	Single	Secondary	100,000-150,000	Insufficient	2	Urban	0	0	0	1	0	0		12	Never	1	1	No		1	1	1	Reflective tapes	1	0	0	0	0	To improve visibility to other road users	Only during raining weather	Red	On both the front and the back of the bike	Once a year	Helmet Thick pollovers Boots	0	1	0	1	0	0	1	0
440	Peter	Tiko		Tiko town	Street 6	35	Male	Married	Secondary	50,000-100,000	Sufficient	3	Both	1	1	0	0	0	1	1	12	Rarely	0	1			1	1	1	Reflective helmets	0	1	0	0	0	To improve visibility to other road users	At all times when riding	Green	On both the front and the back of the bike	Only when they notice a problem	Helmet Thick pollovers	0	1	0	0	0	0	1	0
441	Peter	Tiko		Tiko town	Street 6	42	Male	Widowed	Secondary	100,000-150,000	Sufficient	10	Urban	1	1	0	1	0	1	2	12	Rarely	1	1	Yes	Minor injury	1	1	1	Reflective tapes Reflective clothes	1	0	1	0	0	To improve visibility to other road users	Only during raining weather	Green	Only on the back of the bike	Only when they notice a problem	Helmet Boots Eye glasses Long trousers Thick pollovers	0	1	0	1	1	1	1	0
442	Peter	Tiko		Tiko town	Street 6	36	Male	Single	Secondary	<50,000	Insufficient	7	Urban	1	1	0	1	0	1	1	15	Occasionally	1	1	No		1	1	1	Reflective tapes	1	0	0	0	0	To improve visibility to other road users	At all times when riding	Green	On both the front and the back of the bike	Only when they notice a problem	Helmet Boots Eye glasses	0	1	0	1	1	0	0	0
443	Peter	Tiko		Tiko town	Street 6	48	Male	Married	Primary	100,000-150,000	Insufficient	8	Urban	1	1	0	1	0	1	2	12	Never	1	1	No		1	1	1	Reflective tapes Reflective clothes	1	0	1	0	0	To improve visibility to other road users	Only during raining weather	Yellow	Only on the back of the bike	Only when they notice a problem	Long trousers Thick pollovers Boots Helmet Eye glasses	0	1	0	1	1	1	1	0
444	Peter	Tiko		Tiko town	Street 2	28	Male	Single	Secondary	50,000-100,000	Sufficient	1	Urban	0	1	0	1	1	1	1	12	Never	1	1	No		1	1	1	Reflective tapes Reflective clothes	1	0	1	0	0	To improve visibility to other road users	At all times when riding	Green	On both the front and the back of the bike	Only when they notice a problem	Thick pollovers Helmet Boots Gloves	0	1	1	1	0	0	1	0
445	Peter	Tiko		Tiko town	Street 3	23	Male	Single	Secondary	50,000-100,000	Sufficient	1	Urban	1	0	0	1	0	1	2	12	Frequently	1	1	Yes	Minor injury	1	1	1	Reflective clothes Reflective helmets	0	1	1	0	0	To improve visibility to other road users	Only at night	Red	On both the front and the back of the bike	Only when they notice a problem	Thick pollovers Helmet Boots Gloves	0	1	1	1	0	0	1	0
446	Peter	Tiko		Tiko town	Street 2	32	Male	Married	Secondary	50,000-100,000	Sufficient	3	Urban	1	0	0	1	0	1	1	14	Frequently	1	1	Yes	Minor injury	1	1	1	Reflective tapes Reflective clothes	1	0	1	0	0	To improve visibility to other road users	Only at night	Yellow	Only on the back of the bike	Once a year	Helmet Eye glasses Boots Long trousers	0	1	0	1	1	1	0	0
447	Peter	Tiko		Tiko town	Street 6	21	Male	Single	Secondary	100,000-150,000	Sufficient	1	Urban	1	0	0	1	0	1	1	11	Never	0	1			1	1	1	Reflective tapes Reflective clothes	1	0	1	0	0	To improve visibility to other road users	At all times when riding	Green	Only on the front of the bike	Only when they notice a problem	Helmet Boots Thick pollovers Long trousers Gloves	0	1	1	1	0	1	1	0
448	Peter	Tiko		Tiko town	Tiko roundabout	42	Male	Single	Primary	50,000-100,000	Insufficient	20	Urban	1	0	0	1	0	1	1	12	Never	0	1			1	1	1	Reflective clothes	0	0	1	0	0	To improve visibility to other road users	At all times when riding	Green	On both the front and the back of the bike	Only when they notice a problem	Reflective vest Helmet Thick pollovers Boots	1	1	0	1	0	0	1	0
449	Peter	Tiko		Tiko town	Tiko roundabout	36	Male	Married	Secondary	50,000-100,000	Insufficient	5	Both	1	0	1	1	0	1	1	15	Frequently	0	1			1	1	1	Motorcycle umbrella Reflective clothes	0	0	1	1	0	To improve visibility to other road users	At all times when riding	Green	On both the front and the back of the bike	Only when they notice a problem	Thick pollovers Helmet Boots	0	1	0	1	0	0	1	0
450	Peter	Tiko		Tiko town	Likumba bridge	28	Male	Married	Secondary	100,000-150,000	Sufficient	15	Both	1	1	1	0	0	1	1	15	Frequently	1	1	Yes	Severe injury	1	1	1	Reflective tapes Reflective clothes	1	0	1	0	0	To improve visibility to other road users	At all times when riding	Green	On both the front and the back of the bike	Before every ride	Helmet Boots Eye glasses Long trousers Thick pollovers	0	1	0	1	1	1	1	0
451	Peter	Tiko		Tiko town	Likumba bridge	35	Male	Married	Primary	50,000-100,000	Sufficient	7	Urban	1	0	1	1	0	1	1	14	Occasionally	1	1	No		1	1	1	Reflective clothes Reflective tapes	1	0	1	0	0	I do not know	At all times when riding	Green	On both the front and the back of the bike	Before every ride	Boots Thick pollovers Long trousers	0	0	0	1	0	1	1	0
452	Peter	Tiko		Tiko town	Likumba bridge	41	Male	Single	Secondary	100,000-150,000	Sufficient	7	Urban	1	0	1	1	0	1	1	12	Frequently	0	1			1	1	1	Reflective clothes Reflective tapes	1	0	1	0	0	To improve visibility to other road users	Only at night	Green	On both the front and the back of the bike	Only when they notice a problem	Reflective vest Helmet Gloves Boots Eye glasses Long trousers Thick pollovers	1	1	1	1	1	1	1	0
453	Peter	Tiko		Mutengene	Mutengene market	23	Male	Single	Secondary	100,000-150,000	Sufficient	3	Urban	0	0	0	0	1	1	2	12	Occasionally	1	1	No		1	1	1	Reflective helmets	0	1	0	0	0	To improve visibility to other road users	Only at night	Green	On both the front and the back of the bike	Before every ride	Helmet Boots Thick pollovers Long trousers Eye glasses	0	1	0	1	1	1	1	0
454	Peter	Tiko		Mutengene	Tomatoe market	33	Male	Married	Secondary	50,000-100,000	Sufficient	3	Urban	1	1	1	1	0	1	2	12	Rarely	1	1	Yes	No injury	1	1	1	Reflective tapes Reflective clothes	1	0	1	0	0	To beautify the motorcycle	Only at night	Green	Only on the front of the bike	Only when they notice a problem	Helmet Gloves Boots Eye glasses	0	1	1	1	1	0	0	0
455	Peter	Tiko		Mutengene	Tomatoe market	28	Male	Married	Secondary	100,000-150,000	Sufficient	6	Urban	1	0	0	1	1	1	1	12	Frequently	1	1	No		1	1	1	Reflective tapes Reflective clothes	1	0	1	0	0	I do not know	At all times when riding	Yellow	On both the front and the back of the bike	Only when they notice a problem	Boots Helmet Thick pollovers Gloves Long trousers	0	1	1	1	0	1	1	0
456	Peter	Tiko		Mutengene	Tomatoe market	25	Male	Married	Secondary	50,000-100,000	Sufficient	4	Urban	1	0	1	0	0	1	1	20	Frequently	1	1	No		1	1	1	Reflective tapes Reflective clothes	1	0	1	0	0	To improve visibility to other road users	At all times when riding	Green	On both the front and the back of the bike	Only when they notice a problem	Helmet Boots Long trousers Thick pollovers Gloves	0	1	1	1	0	1	1	0
457	Peter	Tiko		Mutengene	Tomatoe market	30	Male	Single	Primary	100,000-150,000	Sufficient	5	Urban	1	1	0	1	0	1	1	12	Frequently	1	1	No		1	1	1	Reflective tapes Reflective clothes	1	0	1	0	0	To improve visibility to other road users	At all times when riding	Yellow	On both the front and the back of the bike	Only when they notice a problem	Thick pollovers Boots Helmet Eye glasses Gloves	0	1	1	1	1	0	1	0
458	Peter	Tiko		Tiko town	Tiko new layout	31	Male	Single	Secondary	100,000-150,000	Sufficient	4	Urban	0	0	1	1	0	1	1	16	Occasionally	1	1	Yes	Severe injury	1	1	1	Reflective tapes Reflective clothes	1	0	1	0	0	To improve visibility to other road users	Only at night	Green	Only on the back of the bike	Once a year	Helmet Boots Eye glasses	0	1	0	1	1	0	0	0
459	Peter	Tiko		Tiko town	Street 1	24	Male	Single	Secondary	50,000-100,000	Insufficient	2	Urban	0	0	0	0	0	1	2	9	Never	1	1	No		1	1	1	Reflective clothes	0	0	1	0	0	To improve visibility to other road users	Only at night	Green	On both the front and the back of the bike	Before every ride	Helmet Eye glasses Boots Gloves	0	1	1	1	1	0	0	0
460	Peter	Tiko		Likomba	Quatar 6	52	Male	Married	Primary	50,000-100,000	Sufficient	2	Urban	1	1	0	1	1	1	1	8	Never	1	1	No		1	1	1	Reflective clothes	0	0	1	0	0	To improve visibility to other road users	At all times when riding	Green	On both the front and the back of the bike	Before every ride	Helmet Boots Eye glasses Long trousers Thick pollovers Gloves	0	1	1	1	1	1	1	0
461	Peter	Tiko		Likomba	Likomba bridge	22	Male	Single	Secondary	150,000+	Sufficient	2	Urban	1	0	0	0	0	0		10	Never	1	1	Yes	Minor injury	1	1	1	Reflective clothes	0	0	1	0	0	To improve visibility to other road users	Only at night	Green	On both the front and the back of the bike	Only when they notice a problem	Helmet Eye glasses Gloves Thick pollovers Boots	0	1	1	1	1	0	1	0
462	Peter	Tiko		Holforth	Holfort field	27	Male	Single	Tertiary	50,000-100,000	Sufficient	2	Urban	0	0	0	1	0	1	2	12	Rarely	1	1	Yes	Minor injury	1	1	1	Reflective clothes	0	0	1	0	0	To beautify the motorcycle	At all times when riding	Red	On both the front and the back of the bike	Only when they notice a problem	Helmet Boots Eye glasses Thick pollovers	0	1	0	1	1	0	1	0
463	Peter	Tiko		Holforth	Big mop market	35	Male	Single	Secondary	50,000-100,000	Insufficient	5	Urban	1	1	0	1	0	1	1	11	Never	0	1			1	1	1	Reflective clothes	0	0	1	0	0	To improve visibility to other road users	At all times when riding	Green	On both the front and the back of the bike	I do not know	Thick pollovers Helmet Boots	0	1	0	1	0	0	1	0
464	Q	Tiko		Likomba	Likomba bridge	37	Male	Single	Primary	50,000-100,000	Insufficient	17	Urban	1	0	0	1	0	1	2	12	Never	0	1			1	1	1	Reflective clothes Reflective tapes	1	0	1	0	0	To improve visibility to other road users	At all times when riding	Yellow	On both the front and the back of the bike	Before every ride	Helmet Boots Long trousers Eye glasses Thick pollovers	0	1	0	1	1	1	1	0
465	Randolf	Tiko		Tiko town		43	Male	Married	No formal	100,000-150,000	Insufficient	5	Urban	1	0	0	0	0	0		10	Occasionally	1	1	Yes	Minor injury	1	1	1	Reflective clothes Motorcycle umbrella	0	0	1	1	0	To improve visibility to other road users	Only at night	Yellow	Only on the front of the bike	Before every ride	Helmet Long trousers Thick pollovers	0	1	0	0	0	1	1	0
466	Randolf	Tiko		Tiko town	Tiko round about	36	Male	Married	Primary	50,000-100,000	Insufficient	1	Urban	1	0	0	1	1	1	1	11	Never	0	1			1	1	1	Reflective tapes Reflective clothes Motorcycle umbrella	1	0	1	1	0	To improve visibility to other road users	Only during raining weather	Yellow	On both the front and the back of the bike	Only when they notice a problem	Helmet Boots Long trousers Thick pollovers	0	1	0	1	0	1	1	0
467	Randolf	Tiko		Tiko town		33	Male	Married	Tertiary	100,000-150,000	Insufficient	4	Urban	1	0	1	1	1	1	2	9	Frequently	1	1	Yes	Minor injury	1	1	1	Reflective helmets Reflective clothes Motorcycle umbrella	0	1	1	1	0	To improve visibility to other road users	Only at night	Green	Only on the back of the bike	Before every ride	Helmet Boots Long trousers Thick pollovers	0	1	0	1	0	1	1	0
468	Randolf	Tiko		Holforth	Round about tik	36	Male	Married	Secondary	100,000-150,000	Insufficient	8	Urban	1	0	0	1	0	1	1	10	Frequently	1	1	No		1	1	1	Reflective helmets Reflective clothes Motorcycle umbrella	0	1	1	1	0	To improve visibility to other road users	At all times when riding	Yellow	On both the front and the back of the bike	Before every ride	Helmet Gloves Long trousers Thick pollovers	0	1	1	0	0	1	1	0
469	Randolf	Tiko		Tiko town	Tiko round about	32	Male	Married	Secondary	50,000-100,000	Insufficient	2	Urban	1	0	0	0	0	1	1	10	Frequently	1	1	No		1	1	1	Reflective tapes Reflective helmets Motorcycle umbrella	1	1	0	1	0	To improve visibility to other road users	At all times when riding	Yellow	On both the front and the back of the bike	Once a year	Helmet Boots Eye glasses Long trousers Thick pollovers	0	1	0	1	1	1	1	0
470	Randolf	Tiko		Tiko town		28	Male	Single	Secondary	150,000+	Largely sufficient	1	Urban	1	0	0	0	0	1	1	12	Frequently	0	1			1	1	1	Reflective tapes Reflective clothes Motorcycle umbrella	1	0	1	1	0	To improve visibility to other road users	Only at night	Yellow	On both the front and the back of the bike	Before every ride	Helmet Boots Long trousers Thick pollovers	0	1	0	1	0	1	1	0
471	Randolf	Tiko		Tiko town	Street 6	39	Male	Single	Primary	50,000-100,000	Sufficient	15	Urban	1	0	0	0	0	1	1	10	Occasionally	1	1	No		1	1	1	Reflective clothes	0	0	1	0	0	I do not know	Only during raining weather	Yellow	On both the front and the back of the bike	Before every ride	Helmet Gloves Boots Long trousers Thick pollovers	0	1	1	1	0	1	1	0
472	Randolf	Tiko		Tiko town		27	Male	Single	Primary	<50,000	Insufficient	1	Urban	1	0	0	1	0	1	1	12	Frequently	0	0			1	0	0	Reflective clothes Motorcycle umbrella	0	0	1	1	0	To improve visibility to other road users	Only at night	Yellow	Only on the back of the bike	Only when they notice a problem	Helmet Boots Long trousers Thick pollovers	0	1	0	1	0	1	1	0
473	Randolf	Tiko		Tiko town	Street 6	30	Male	Married	Secondary	100,000-150,000	Sufficient	13	Urban	1	0	1	1	0	1	1	12	Frequently	1	1	No		1	1	1	Reflective clothes	0	0	1	0	0	To improve visibility to other road users	Only at night	Yellow	Only on the back of the bike	Only when they notice a problem	Helmet Boots Long trousers Thick pollovers	0	1	0	1	0	1	1	0
474	Randolf	Tiko		Tiko town	Street 6	22	Female	Single	Secondary	100,000-150,000	Insufficient	5	Urban	1	0	0	1	0	1	1	12	Occasionally	1	1	No		1	1	1	Reflective clothes	0	0	1	0	0	To improve visibility to other road users	At all times when riding	Yellow	Only on the back of the bike	Only when they notice a problem	Helmet Boots Long trousers Thick pollovers	0	1	0	1	0	1	1	0
475	Randolf	Tiko		Tiko town	Street 6	44	Male	Married	Secondary	100,000-150,000	Insufficient	15	Urban	1	0	1	0	0	1	1	10	Frequently	0	1			1	1	1	Reflective clothes Motorcycle umbrella	0	0	1	1	0	To improve visibility to other road users	Only at night	Yellow	On both the front and the back of the bike	Only when they notice a problem	Helmet Boots Long trousers Thick pollovers	0	1	0	1	0	1	1	0
476	Randolf	Tiko		Tiko town	Street 6	42	Male	Single	Secondary	100,000-150,000	Insufficient	4	Urban	1	0	0	0	0	1	1	10	Never	1	1	No		1	1	1	Reflective clothes Motorcycle umbrella	0	0	1	1	0	To improve visibility to other road users	Only at night	Yellow	Only on the back of the bike	Once a year	Boots Long trousers Thick pollovers	0	0	0	1	0	1	1	0
477	Randolf	Tiko		Tiko town	Street 6	24	Male	Single	Secondary	100,000-150,000	Insufficient	7	Urban	1	0	0	1	0	1	2	12	Frequently	0	1			1	1	1	Reflective clothes	0	0	1	0	0	To improve visibility to other road users	Only during raining weather	Yellow	On both the front and the back of the bike	Once a year	Helmet Boots Long trousers Thick pollovers	0	1	0	1	0	1	1	0
478	Randolf	Tiko		Tiko town		64	Male	Married	Primary	50,000-100,000	Insufficient	1	Urban	1	1	0	1	0	1	1	8	Never	0	0			1	1	1	Reflective clothes	0	0	1	0	0	To improve visibility to other road users	Only during raining weather	Yellow	Only on the front of the bike	Once a year	Helmet Boots Long trousers Thick pollovers	0	1	0	1	0	1	1	0
479	Randolf	Tiko		Tiko town		30	Male	Married	Secondary	150,000+	Sufficient	6	Urban	1	0	0	1	0	1	1	10	Never	1	1	No		1	1	1	Reflective helmets	0	1	0	0	0	To improve visibility to other road users	Only during raining weather	Yellow	Only on the back of the bike	Only when they notice a problem	Helmet Boots Long trousers Thick pollovers	0	1	0	1	0	1	1	0
480	Randolf	Tiko		Tiko town	Street 6	35	Male	Married	Primary	50,000-100,000	Sufficient	4	Urban	1	1	0	0	0	1	1	12	Occasionally	1	0	No		1	1	0	Reflective helmets Reflective clothes	0	1	1	0	0	To improve visibility to other road users	Only at night	Yellow	Only on the back of the bike	Only when they notice a problem	Helmet Boots Long trousers Thick pollovers	0	1	0	1	0	1	1	0
481	Randolf	Tiko		Tiko town	Street 2	21	Male	Single	Secondary	50,000-100,000	Insufficient	4	Urban	1	0	0	0	0	1	1	12	Occasionally	1	1	No		1	1	1	Reflective helmets Reflective clothes	0	1	1	0	0	To improve visibility to other road users	Only at night	Yellow	Only on the back of the bike	Only when they notice a problem	Helmet Boots Eye glasses Long trousers Thick pollovers	0	1	0	1	1	1	1	0
482	Randolf	Tiko		Tiko town	Street 6	48	Male	Married	Secondary	50,000-100,000	Insufficient	16	Both	1	0	1	1	1	1	1	10	Never	1	1	No		1	1	1	Reflective tapes Motorcycle umbrella	1	0	0	1	0	To improve visibility to other road users	Only at night	Yellow	Only on the back of the bike	Only when they notice a problem	Helmet Boots Long trousers Thick pollovers	0	1	0	1	0	1	1	0
483	Randolf	Tiko		Tiko town	Tiko round about	27	Male	Married	Tertiary	150,000+	Sufficient	5	Urban	1	0	0	0	0	0		11	Frequently	1	0	No		1	1	1	Reflective clothes Motorcycle umbrella	0	0	1	1	0	To improve visibility to other road users	At all times when riding	Yellow	On both the front and the back of the bike	Before every ride	Helmet Boots Long trousers Thick pollovers	0	1	0	1	0	1	1	0
484	Randolf	Tiko		Tiko town	Tiko round about	35	Male	Single	Secondary	100,000-150,000	Insufficient	6	Urban	0	0	0	0	0	1	1	9	Occasionally	1	1	Yes	Minor injury	1	1	1	Reflective helmets Reflective clothes	0	1	1	0	0	To improve visibility to other road users	Only at night	Yellow	On both the front and the back of the bike	Before every ride	Reflective vest Helmet Gloves Boots Eye glasses Thick pollovers	1	1	1	1	1	0	1	0
485	Randolf	Tiko		Tiko town	Tiko round about	30	Male	Single	Tertiary	50,000-100,000	Insufficient	1	Both	1	0	0	1	0	1	1	12	Never	0	0			0	1	1	Reflective helmets Reflective clothes	0	1	1	0	0	To improve visibility to other road users	At all times when riding	Green	Only on the back of the bike	Only when they notice a problem	Helmet Gloves Boots Long trousers Thick pollovers	0	1	1	1	0	1	1	0
486	Randolf	Tiko		Tiko town	Likomba bridge	24	Male	Single	Secondary	100,000-150,000	Sufficient	2	Both	0	0	0	1	0	1	1	12	Occasionally	1	1	No		1	1	1	Reflective clothes	0	0	1	0	0	To improve visibility to other road users	Only during raining weather	Yellow	Only on the back of the bike	Only when they notice a problem	Helmet Boots Long trousers Thick pollovers	0	1	0	1	0	1	1	0
487	Randolf	Tiko		Tiko town	Likomba bridge	24	Male	Married	Secondary	100,000-150,000	Insufficient	1	Both	1	0	1	1	1	1	1	9	Frequently	1	1	Yes	Severe injury	1	1	1	Reflective tapes Reflective helmets	1	1	0	0	0	To improve visibility to other road users	Only during raining weather	Yellow	Only on the back of the bike	Only when they notice a problem	Helmet Gloves Boots Long trousers Thick pollovers	0	1	1	1	0	1	1	0
488	Randolf	Tiko		Tiko town	Likomba bridge	24	Male	Single	Secondary	100,000-150,000	Insufficient	1	Both	1	0	1	1	0	1	2	10	Never	0	0			0	0	0	Reflective tapes Reflective clothes	1	0	1	0	0	To improve visibility to other road users	Only at night	Yellow	Only on the back of the bike	Only when they notice a problem	Helmet Boots Thick pollovers	0	1	0	1	0	0	1	0
489	Randolf	Tiko		Likomba	Likomba bridge	36	Male	Single	Secondary	50,000-100,000	Sufficient	14	Both	1	0	1	0	1	1	1	9	Occasionally	1	1	No		1	1	1	Reflective helmets	0	1	0	0	0	To improve visibility to other road users	Only during raining weather	Yellow	Only on the front of the bike	Only when they notice a problem	Helmet Boots Eye glasses Long trousers Thick pollovers	0	1	0	1	1	1	1	0
490	Randolf	Tiko		Mutengene	Mutengene market	25	Male	Single	Primary	100,000-150,000	Insufficient	2	Both	1	0	0	0	0	1	2	12	Frequently	1	0	No		1	1	1	Reflective helmets Reflective clothes	0	1	1	0	0	To beautify the motorcycle	Only at night	Yellow	Only on the back of the bike	Only when they notice a problem	Helmet Boots Thick pollovers	0	1	0	1	0	0	1	0
491	Randolf	Tiko		Mutengene	Tomato market	40	Female	Married	Secondary	150,000+	Sufficient	12	Urban	1	1	0	0	0	1	1	12	Rarely	0	1			1	1	1	Reflective clothes Motorcycle umbrella	0	0	1	1	0	To beautify the motorcycle	At all times when riding	Yellow	Only on the back of the bike	Before every ride	Helmet Boots Long trousers Thick pollovers	0	1	0	1	0	1	1	0
492	Randolf	Tiko		Mutengene	Tomato market	48	Male	Married	Primary	50,000-100,000	Insufficient	15	Rural	1	0	0	0	0	1	1	8	Never	1	1	No		1	1	1	Reflective clothes	0	0	1	0	0	To improve visibility to other road users	Only during raining weather	Yellow	On both the front and the back of the bike	Only when they notice a problem	Helmet Boots Long trousers Thick pollovers	0	1	0	1	0	1	1	0
493	Randolf	Tiko		Mutengene	Tomato market	28	Male	Married	Primary	50,000-100,000	Insufficient	7	Urban	0	0	0	1	0	0		5	Occasionally	1	1	No		1	1	1	Reflective clothes	0	0	1	0	0	To improve visibility to other road users	Only at night	Yellow	Only on the back of the bike	Only when they notice a problem	Helmet Boots Long trousers Thick pollovers	0	1	0	1	0	1	1	0
494	Randolf	Tiko		Mutengene		28	Male	Single	Secondary	50,000-100,000	Insufficient	8	Urban	1	0	0	1	0	1	1	12	Frequently	1	1	Yes	No injury	1	1	0	Reflective clothes	0	0	1	0	0	To beautify the motorcycle	Only at night	Yellow	Only on the back of the bike	Before every ride	Reflective vest Helmet Gloves Eye glasses	1	1	1	0	1	0	0	0
495	Randolf	Tiko		Likomba	Likomba	34	Male	Married	Secondary	50,000-100,000	Insufficient	5	Both	0	1	0	1	0	1	2	2	Never	1	0	No		1	1	1	Reflective clothes Motorcycle umbrella	0	0	1	1	0	To improve visibility to other road users	At all times when riding	Yellow	On both the front and the back of the bike	Before every ride	Helmet Gloves Boots Eye glasses Thick pollovers	0	1	1	1	1	0	1	0
496	Randolf	Tiko		Holforth	Holforth	49	Male	Divorced	Primary	50,000-100,000	Insufficient	3	Both	1	0	1	1	1	1	1	10	Frequently	1	1	No		1	0	1	Reflective helmets Motorcycle umbrella	0	1	0	1	0	To reduce vehicle weight	Only at night	Yellow	Only on the back of the bike	Once a year	Helmet Boots Long trousers	0	1	0	1	0	1	0	0
497	Randolf Wefuan	Tiko		Tiko town	Tiko round about	23	Male	Single	Tertiary	100,000-150,000	Insufficient	2	Urban	1	0	1	0	0	1	1	12	Occasionally	1	1	No		1	0	1	Reflective clothes Motorcycle umbrella	0	0	1	1	0	To improve visibility to other road users	Only at night	Yellow	Only on the back of the bike	Only when they notice a problem	Helmet Boots Thick pollovers	0	1	0	1	0	0	1	0
498	Peter	Tiko		Tiko town	Likumba bridge	22	Male	Single	Secondary	100,000-150,000	Sufficient	2	Both	0	0	1	1	1	0		15	Never	1	1	Yes	Severe injury	1	1	1	Reflective tapes Reflective clothes	1	0	1	0	0	To improve visibility to other road users	Only at night	Green	I do not know	Only when they notice a problem	Thick pollovers Boots Helmet Eye glasses	0	1	0	1	1	0	1	0
499	Randolf	Tiko		Tiko town	Street 6	20	Male	Single	Secondary	100,000-150,000	Insufficient	2	Both	0	0	0	0	0	0		12	Frequently	1	1	No		1	1	1	Reflective helmets Motorcycle umbrella	0	1	0	1	0	To improve visibility to other road users	Only during raining weather	Yellow	Only on the front of the bike	Only when they notice a problem	Helmet Gloves Boots Long trousers Thick pollovers	0	1	1	1	0	1	1	0
[truncated: 173 more columns]
